# Supplementary material for: Dissecting the Immunological Profiles in NSD3-Amplified LUSC through Integrative Multi-Scale Analyses
Source: Cancers (Basel). 2022 Oct 12;14(20):4997. doi: 10.3390/cancers14204997 (PMC9599511; doi:10.3390/cancers14204997)
Supplement: Supplementary file 1 [file cancers-14-04997-s001.zip]

Archive with 2 entries (2 files):
- cancers-1921203-supplementary_2022.09.23.pdf
- Supplementary Tables.xlsx
