# Supplementary material for: Dissecting the Immunological Profiles in NSD3-Amplified LUSC through Integrative Multi-Scale Analyses
Source: Cancers (Basel). 2022 Oct 12;14(20):4997. doi: 10.3390/cancers14204997 (PMC9599511; doi:10.3390/cancers14204997)
Supplement: Supplementary file 1 [file cancers-14-04997-s001.zip › Supplementary Tables.xlsx]

## Sheet: Supplementary Table S1
DEGs analysis based on the amplification state of NSD3 in TCGA-LUSC cohort.
Gene Name	logFC	t	P.Value	adj.P.Val	B	mean.amp	mean.nonAmp	logFC_cutoff: 0	logFC_cutoff: 0.26	logFC_cutoff: 0.58	logFC_cutoff: 1
NTS	1.54239	-3.78089	0.000175534	0.0173256	0.548982	9.48703	7.94464	amp_up	amp_up	amp_up	amp_up
LETM2	1.35214	-12.7738	1.86e-32	3.18e-29	61.3443	6.45585	5.10371	amp_up	amp_up	amp_up	amp_up
STAR	1.32009	-7.33079	9.51e-13	6.51e-10	18.3161	6.04516	4.72506	amp_up	amp_up	amp_up	amp_up
WHSC1L1	1.25865	-17.645	2.61e-54	5.36e-50	108.874	11.3306	10.072	amp_up	amp_up	amp_up	amp_up
KRT13	1.20834	-3.38882	0.000758501	0.0380734	-0.771783	11.7015	10.4931	amp_up	amp_up	amp_up	amp_up
ADAM32	1.19972	-8.72872	4.06e-17	4.17e-14	27.8392	3.62347	2.42375	amp_up	amp_up	amp_up	amp_up
EIF4EBP1	1.19021	-13.5246	1.21e-35	2.48e-32	68.2987	11.3968	10.2065	amp_up	amp_up	amp_up	amp_up
SERPINB12	1.16853	-4.87667	1.46e-06	0.000555213	4.95059	3.19003	2.0215	amp_up	amp_up	amp_up	amp_up
BAG4	1.15681	-15.1164	1.18e-42	6.06e-39	83.5707	8.91221	7.7554	amp_up	amp_up	amp_up	amp_up
TMPRSS11A	1.13893	-3.76902	0.000183851	0.0175556	0.506969	6.46986	5.33094	amp_up	amp_up	amp_up	amp_up
C1orf110	1.11614	-3.7631	0.000188134	0.0177884	0.486073	5.43037	4.31423	amp_up	amp_up	amp_up	amp_up
ADH1C	1.09848	-3.39476	0.000742605	0.0377368	-0.752793	5.94734	4.84886	amp_up	amp_up	amp_up	amp_up
LSM1	1.07898	-16.9261	6.04e-51	6.2e-47	101.583	10.1218	9.04278	amp_up	amp_up	amp_up	amp_up
DAPL1	1.05169	-3.77247	0.000181394	0.0175065	0.519175	8.6723	7.62062	amp_up	amp_up	amp_up	amp_up
CXCL6	1.0342	-4.26348	2.42e-05	0.00505954	2.36047	7.34431	6.31011	amp_up	amp_up	amp_up	amp_up
PPAPDC1B	1.02985	-14.1438	2.47e-38	7.08e-35	74.161	10.1342	9.10436	amp_up	amp_up	amp_up	amp_up
ASH2L	1.02753	-16.5904	2.19e-49	1.5e-45	98.202	10.8409	9.8134	amp_up	amp_up	amp_up	amp_up
DDHD2	1.00706	-14.358	2.83e-39	9.67e-36	76.2142	10.5547	9.5476	amp_up	amp_up	amp_up	amp_up
KRT31	1.00347	-3.60005	0.000350532	0.0250747	-0.0772174	5.57644	4.57297	amp_up	amp_up	amp_up	amp_up
CLCA4	0.995215	-3.39231	0.000749136	0.0378105	-0.760644	5.96775	4.97253	amp_up	amp_up	amp_up	OTHER
SPRR2C	0.97363	-3.4271	0.000661386	0.0355452	-0.648871	4.40291	3.42928	amp_up	amp_up	amp_up	OTHER
BRF2	0.950015	-14.1329	2.76e-38	7.08e-35	74.0576	9.31627	8.36626	amp_up	amp_up	amp_up	OTHER
IL1F5	0.941473	-3.61382	0.000332887	0.0244952	-0.0305712	6.66976	5.72829	amp_up	amp_up	amp_up	OTHER
ADAM9	0.932069	-11.6304	8.84e-28	1.4e-24	51.1303	12.384	11.4519	amp_up	amp_up	amp_up	OTHER
TM2D2	0.929969	-14.4317	1.34e-39	5.49e-36	76.9229	10.7171	9.78717	amp_up	amp_up	amp_up	OTHER
KRT15	0.919514	-3.96274	8.51e-05	0.0118054	1.20774	13.2577	12.3382	amp_up	amp_up	amp_up	OTHER
C12orf54	0.912742	-4.51833	7.82e-06	0.00226126	3.39829	4.62364	3.7109	amp_up	amp_up	amp_up	OTHER
ERLIN2	0.894022	-12.8823	6.52e-33	1.22e-29	62.3376	11.3709	10.4769	amp_up	amp_up	amp_up	OTHER
SNX31	0.856555	-3.52553	0.000462294	0.0289488	-0.326807	4.98445	4.1279	amp_up	amp_up	amp_up	OTHER
PROSC	0.854743	-13.554	9.03e-36	2.06e-32	68.5746	10.6316	9.77682	amp_up	amp_up	amp_up	OTHER
C12orf36	0.841138	-3.50038	0.000506992	0.0304343	-0.409909	4.15798	3.31684	amp_up	amp_up	amp_up	OTHER
GINS4	0.836641	-10.758	2.24e-24	3.28e-21	43.6939	8.77523	7.93859	amp_up	amp_up	amp_up	OTHER
ZNF703	0.83469	-6.85618	2.14e-11	1.29e-08	15.38	8.62003	7.78534	amp_up	amp_up	amp_up	OTHER
TMPRSS11B	0.790603	-3.75864	0.000191423	0.0178416	0.470347	2.29632	1.50572	amp_up	amp_up	amp_up	OTHER
FMO6P	0.770158	-3.56274	0.000402875	0.026854	-0.202809	4.27405	3.50389	amp_up	amp_up	amp_up	OTHER
TACC1	0.751205	-8.86121	1.46e-17	1.58e-14	28.8052	11.2998	10.5486	amp_up	amp_up	amp_up	OTHER
BMP7	0.750964	-3.75662	0.000192929	0.0178416	0.46324	10.3551	9.60416	amp_up	amp_up	amp_up	OTHER
IL8	0.749804	-3.88499	0.000116384	0.0136535	0.92254	10.5019	9.75209	amp_up	amp_up	amp_up	OTHER
PIK3C2G	0.745528	-3.74957	0.000198276	0.0179069	0.438442	3.62963	2.8841	amp_up	amp_up	amp_up	OTHER
GOLGA6L6	0.743313	-4.21627	2.96e-05	0.00572947	2.17435	2.37871	1.6354	amp_up	amp_up	amp_up	OTHER
TMPRSS11F	0.729848	-3.34458	0.000887229	0.0406581	-0.912202	4.29184	3.56199	amp_up	amp_up	amp_up	OTHER
RAB11FIP1	0.728638	-7.63264	1.21e-13	9.56e-11	20.2645	11.5209	10.7922	amp_up	amp_up	amp_up	OTHER
FMO3	0.703619	-3.95842	8.66e-05	0.0118331	1.19173	7.91474	7.21113	amp_up	amp_up	amp_up	OTHER
SESN3	0.699447	-4.57932	5.92e-06	0.00176204	3.65488	9.46419	8.76474	amp_up	amp_up	amp_up	OTHER
CSTA	0.696124	-3.77876	0.000176999	0.0173865	0.54144	11.3321	10.636	amp_up	amp_up	amp_up	OTHER
FGFR1	0.69409	-6.01522	3.52e-09	1.9e-06	10.5788	10.5282	9.83407	amp_up	amp_up	amp_up	OTHER
WDR72	0.689403	-3.76395	0.000187511	0.0177884	0.489081	10.0518	9.36235	amp_up	amp_up	amp_up	OTHER
C8orf40	0.684659	-10.6752	4.62e-24	6.33e-21	43.0061	9.48632	8.80166	amp_up	amp_up	amp_up	OTHER
LOC440356	0.668432	-3.88943	0.00011434	0.0136477	0.938667	3.21627	2.54783	amp_up	amp_up	amp_up	OTHER
CYP2S1	0.665943	-3.91296	0.000104052	0.0130912	1.02453	11.0449	10.379	amp_up	amp_up	amp_up	OTHER
C12orf56	0.659694	-3.99318	7.52e-05	0.0109417	1.32084	6.12802	5.46832	amp_up	amp_up	amp_up	OTHER
SGK196	0.653202	-6.15583	1.56e-09	8.87e-07	11.3447	5.78556	5.13236	amp_up	amp_up	amp_up	OTHER
SLC20A2	0.652697	-7.4094	5.59e-13	4.25e-10	18.8175	11.4297	10.777	amp_up	amp_up	amp_up	OTHER
FAM83F	0.650949	-4.38621	1.41e-05	0.00348387	2.85334	8.79427	8.14332	amp_up	amp_up	amp_up	OTHER
POLB	0.644046	-8.71185	4.62e-17	4.51e-14	27.7169	9.42106	8.77701	amp_up	amp_up	amp_up	OTHER
FST	0.636711	-3.37759	0.000789432	0.0381669	-0.807608	8.82565	8.18894	amp_up	amp_up	amp_up	OTHER
TMPRSS4	0.635327	-3.50132	0.000505263	0.0304195	-0.406834	11.8357	11.2004	amp_up	amp_up	amp_up	OTHER
RGMA	0.627802	-3.8691	0.000123993	0.0141421	0.8649	9.69437	9.06657	amp_up	amp_up	amp_up	OTHER
IGSF11	0.606691	-3.27884	0.00111641	0.0454371	-1.11759	6.86419	6.2575	amp_up	amp_up	amp_up	OTHER
PLEKHA2	0.605298	-9.26373	6.21e-19	7.08e-16	31.8027	10.509	9.90366	amp_up	amp_up	amp_up	OTHER
GOLGA6L1	0.595432	-3.7488	0.000198869	0.0179069	0.435734	1.79596	1.20053	amp_up	amp_up	amp_up	OTHER
DKK4	0.594733	-3.30783	0.00100932	0.0438082	-1.02751	2.10207	1.50733	amp_up	amp_up	amp_up	OTHER
GOLGA7	0.594615	-10.2916	1.27e-22	1.63e-19	39.8609	10.6885	10.0939	amp_up	amp_up	amp_up	OTHER
MYST3	0.565976	-8.4366	3.69e-16	3.23e-13	25.7467	10.8159	10.2499	amp_up	amp_up	OTHER	OTHER
VDAC3	0.552428	-8.43925	3.62e-16	3.23e-13	25.7655	11.5106	10.9581	amp_up	amp_up	OTHER	OTHER
HIST1H2BH	0.534562	-3.4292	0.000656426	0.0354549	-0.642114	4.68357	4.14901	amp_up	amp_up	OTHER	OTHER
PITX1	0.531403	-3.25565	0.00120961	0.0471976	-1.18913	10.3474	9.81604	amp_up	amp_up	OTHER	OTHER
RCOR2	0.530835	-3.40159	0.000724728	0.0371039	-0.730941	7.08795	6.55712	amp_up	amp_up	OTHER	OTHER
FNTA	0.530685	-9.68224	2.1e-20	2.53e-17	35.0159	11.1289	10.5982	amp_up	amp_up	OTHER	OTHER
ZNF322B	0.525673	-5.06215	5.88e-07	0.000251295	5.79611	5.45365	4.92798	amp_up	amp_up	OTHER	OTHER
DQX1	0.513931	-3.30598	0.00101584	0.0438245	-1.03327	6.80722	6.29328	amp_up	amp_up	OTHER	OTHER
FGFR2	0.511681	-3.46979	0.000566824	0.0323247	-0.510257	10.7055	10.1938	amp_up	amp_up	OTHER	OTHER
FZD9	0.505111	-3.41769	0.000684121	0.0362019	-0.679207	4.74521	4.2401	amp_up	amp_up	OTHER	OTHER
JPH1	0.50315	-4.2244	2.86e-05	0.00569467	2.20625	8.34502	7.84187	amp_up	amp_up	OTHER	OTHER
AP3M2	0.490548	-7.10039	4.4e-12	2.73e-09	16.871	9.66253	9.17198	amp_up	amp_up	OTHER	OTHER
COLEC10	0.489563	-3.39214	0.00074958	0.0378105	-0.761176	2.62683	2.13727	amp_up	amp_up	OTHER	OTHER
GPR143	0.485434	-3.37226	0.000804515	0.0382484	-0.824566	6.02356	5.53812	amp_up	amp_up	OTHER	OTHER
SIM2	0.484529	-3.31593	0.000981143	0.0432452	-1.0022	6.9567	6.47217	amp_up	amp_up	OTHER	OTHER
CSN1S1	0.469098	-3.58424	0.000371879	0.0260569	-0.130583	0.565635	0.0965367	amp_up	amp_up	OTHER	OTHER
RNF170	0.464914	-8.43354	3.78e-16	3.23e-13	25.725	9.0038	8.53889	amp_up	amp_up	OTHER	OTHER
NDRG1	0.460844	-3.74008	0.000205697	0.0183607	0.40512	14.8658	14.405	amp_up	amp_up	OTHER	OTHER
C6orf41	0.450537	-4.0067	7.11e-05	0.0106656	1.37132	3.86485	3.41431	amp_up	amp_up	OTHER	OTHER
HGSNAT	0.448337	-7.30976	1.1e-12	7.25e-10	18.1827	11.1636	10.7153	amp_up	amp_up	OTHER	OTHER
KIAA0114	0.447738	-4.6866	3.6e-06	0.0011384	4.11379	9.95207	9.50434	amp_up	amp_up	OTHER	OTHER
AGPAT6	0.445449	-7.37716	6.96e-13	4.93e-10	18.6114	10.564	10.1186	amp_up	amp_up	OTHER	OTHER
EDARADD	0.442365	-3.77093	0.000182484	0.0175065	0.513739	8.67907	8.23671	amp_up	amp_up	OTHER	OTHER
C11orf82	0.442357	-5.4132	9.71e-08	4.43e-05	7.47345	8.65069	8.20833	amp_up	amp_up	OTHER	OTHER
ZNF322A	0.43897	-4.58663	5.73e-06	0.00172899	3.68584	10.0388	9.59982	amp_up	amp_up	OTHER	OTHER
GNRHR	0.436669	-3.63748	0.000304487	0.0234124	0.0500134	2.42297	1.9863	amp_up	amp_up	OTHER	OTHER
SLC2A1	0.433865	-3.75034	0.000197687	0.0179069	0.441141	14.2359	13.8021	amp_up	amp_up	OTHER	OTHER
SLC6A8	0.431796	-3.3962	0.000738812	0.0376372	-0.748201	12.5002	12.0684	amp_up	amp_up	OTHER	OTHER
IKBKB	0.418916	-6.42052	3.21e-10	1.88e-07	12.8271	10.2804	9.8615	amp_up	amp_up	OTHER	OTHER
DVWA	0.415596	-4.21404	2.99e-05	0.00573033	2.1656	2.47719	2.06159	amp_up	amp_up	OTHER	OTHER
HOOK3	0.412259	-7.8257	3.13e-14	2.57e-11	21.5428	10.1494	9.7371	amp_up	amp_up	OTHER	OTHER
GOLGA8G	0.395778	-3.41956	0.000679561	0.0361435	-0.673206	1.15453	0.758754	amp_up	amp_up	OTHER	OTHER
MAL2	0.36831	-3.41729	0.000685119	0.0362019	-0.680515	12.4416	12.0733	amp_up	amp_up	OTHER	OTHER
C1orf135	0.361458	-4.86952	1.51e-06	0.000564263	4.91857	7.10886	6.7474	amp_up	amp_up	OTHER	OTHER
HOXA1	0.360567	-3.2926	0.00106434	0.0444853	-1.07494	6.67958	6.31901	amp_up	amp_up	OTHER	OTHER
MCM4	0.357556	-5.66404	2.52e-08	1.26e-05	8.73273	11.5534	11.1958	amp_up	amp_up	OTHER	OTHER
HK2	0.353631	-3.52898	0.000456462	0.0288344	-0.315372	11.9168	11.5631	amp_up	amp_up	OTHER	OTHER
UBE2V2	0.34253	-7.40195	5.88e-13	4.31e-10	18.7699	10.2871	9.94454	amp_up	amp_up	OTHER	OTHER
RECQL4	0.34122	-3.95291	8.86e-05	0.011884	1.17139	9.51072	9.1695	amp_up	amp_up	OTHER	OTHER
EIF2C2	0.337943	-4.78884	2.23e-06	0.000784399	4.56016	9.09544	8.7575	amp_up	amp_up	OTHER	OTHER
HSF2BP	0.333976	-3.44005	0.000631256	0.0342849	-0.607004	4.99887	4.66489	amp_up	amp_up	OTHER	OTHER
KIAA0146	0.332237	-5.99712	3.9e-09	2.05e-06	10.4813	10.4829	10.1507	amp_up	amp_up	OTHER	OTHER
THAP1	0.326648	-7.13742	3.45e-12	2.21e-09	17.1008	7.91444	7.58779	amp_up	amp_up	OTHER	OTHER
GGH	0.32648	-3.91079	0.000104965	0.0130912	1.01657	10.1698	9.84329	amp_up	amp_up	OTHER	OTHER
C8orf45	0.32613	-3.65666	0.000283161	0.0222731	0.115673	5.09795	4.77182	amp_up	amp_up	OTHER	OTHER
CDC45	0.32346	-3.8869	0.000115503	0.0136535	0.929455	9.28263	8.95917	amp_up	amp_up	OTHER	OTHER
PRINS	0.313127	-3.22318	0.0013522	0.0497504	-1.28846	2.41814	2.10501	amp_up	amp_up	OTHER	OTHER
LAPTM4B	0.30667	-4.22215	2.88e-05	0.00569467	2.19741	12.5524	12.2457	amp_up	amp_up	OTHER	OTHER
TMEM68	0.304943	-5.78861	1.27e-08	6.51e-06	9.37655	9.13437	8.82943	amp_up	amp_up	OTHER	OTHER
POLE2	0.304005	-3.50542	0.000497734	0.0300544	-0.393322	7.17101	6.86701	amp_up	amp_up	OTHER	OTHER
SLC25A33	0.303203	-4.27417	2.31e-05	0.00488087	2.4029	8.12779	7.82459	amp_up	amp_up	OTHER	OTHER
RRS1	0.302301	-5.05713	6.02e-07	0.000252394	5.77289	9.39594	9.09364	amp_up	amp_up	OTHER	OTHER
CDC25A	0.30043	-3.95641	8.73e-05	0.0118331	1.18432	8.01208	7.71165	amp_up	amp_up	OTHER	OTHER
LIPT2	0.297626	-3.7098	0.000231159	0.0196917	0.299352	5.34875	5.05112	amp_up	amp_up	OTHER	OTHER
PRKDC	0.294274	-4.70946	3.24e-06	0.00105529	4.21283	12.8078	12.5136	amp_up	amp_up	OTHER	OTHER
DSCC1	0.292711	-4.13565	4.16e-05	0.00746942	1.86092	8.15212	7.85941	amp_up	amp_up	OTHER	OTHER
MCM10	0.288942	-3.58005	0.000377733	0.0263771	-0.144677	8.42921	8.14027	amp_up	amp_up	OTHER	OTHER
MTFR1	0.288388	-4.47091	9.69e-06	0.0026514	3.20099	9.6992	9.41082	amp_up	amp_up	OTHER	OTHER
EXPH5	0.286778	-3.23925	0.00127976	0.0486545	-1.2394	8.42404	8.13726	amp_up	amp_up	OTHER	OTHER
CENPI	0.286477	-3.55541	0.000413974	0.0270763	-0.227315	6.91442	6.62795	amp_up	amp_up	OTHER	OTHER
RAD54B	0.283414	-4.4112	1.26e-05	0.00323979	2.95529	7.82923	7.54582	amp_up	amp_up	OTHER	OTHER
TGS1	0.282897	-6.14759	1.63e-09	9.06e-07	11.2994	9.77373	9.49083	amp_up	amp_up	OTHER	OTHER
RAD54L	0.279599	-3.59019	0.000363705	0.0257478	-0.110522	8.53211	8.25251	amp_up	amp_up	OTHER	OTHER
EXD1	0.277705	-3.60848	0.000339626	0.0246597	-0.0486754	1.40625	1.12854	amp_up	amp_up	OTHER	OTHER
PYCRL	0.275035	-4.36574	1.55e-05	0.00369153	2.77022	9.17877	8.90373	amp_up	amp_up	OTHER	OTHER
OIP5	0.2749	-3.49263	0.000521577	0.0308587	-0.435432	7.42179	7.14689	amp_up	amp_up	OTHER	OTHER
SKA3	0.274349	-3.74156	0.000204522	0.0183356	0.410314	8.03171	7.75736	amp_up	amp_up	OTHER	OTHER
MAK16	0.272561	-4.71049	3.22e-06	0.00105529	4.21733	9.03571	8.76315	amp_up	amp_up	OTHER	OTHER
TPD52	0.272018	-4.25369	2.52e-05	0.00522436	2.32172	11.5704	11.2984	amp_up	amp_up	OTHER	OTHER
DCUN1D5	0.270011	-4.6116	5.11e-06	0.00156438	3.79194	9.77293	9.50292	amp_up	amp_up	OTHER	OTHER
GRHL2	0.269807	-4.1016	4.8e-05	0.00788925	1.73025	10.8365	10.5667	amp_up	amp_up	OTHER	OTHER
HELLS	0.269647	-3.65089	0.000289423	0.0225607	0.0958884	8.25034	7.9807	amp_up	amp_up	OTHER	OTHER
CHEK1	0.262394	-4.29818	2.08e-05	0.00444403	2.49854	8.66169	8.39929	amp_up	OTHER	OTHER	OTHER
TATDN1	0.255584	-5.00268	7.89e-07	0.000324027	5.52192	8.69027	8.43469	amp_up	OTHER	OTHER	OTHER
PTS	0.254105	-3.80797	0.000157884	0.0162032	0.645214	8.72901	8.47491	amp_up	OTHER	OTHER	OTHER
TMEM65	0.252908	-3.97627	8.06e-05	0.0114051	1.25789	9.41306	9.16015	amp_up	OTHER	OTHER	OTHER
AMMECR1	0.252798	-4.03403	6.36e-05	0.00988896	1.47388	9.46187	9.20907	amp_up	OTHER	OTHER	OTHER
LYAR	0.252555	-4.90893	1.25e-06	0.000502788	5.09562	8.94165	8.68909	amp_up	OTHER	OTHER	OTHER
FBL	0.25119	-3.6515	0.000288758	0.0225607	0.0979702	12.1438	11.8926	amp_up	OTHER	OTHER	OTHER
TMEM99	0.250798	-3.58491	0.000370953	0.0260569	-0.128332	8.60511	8.35431	amp_up	OTHER	OTHER	OTHER
TIGD5	0.248929	-3.88288	0.00011737	0.013691	0.914857	8.17088	7.92195	amp_up	OTHER	OTHER	OTHER
USP46	0.24769	-3.6747	0.000264386	0.021454	0.177742	9.40546	9.15777	amp_up	OTHER	OTHER	OTHER
EI24	0.245706	-5.48322	6.7e-08	3.2e-05	7.81992	11.6689	11.4232	amp_up	OTHER	OTHER	OTHER
TMEM123	0.245645	-3.87968	0.000118878	0.0137885	0.903239	13.0867	12.8411	amp_up	OTHER	OTHER	OTHER
RG9MTD1	0.244742	-4.13453	4.18e-05	0.00746942	1.85663	9.65676	9.41202	amp_up	OTHER	OTHER	OTHER
SUV39H2	0.243203	-4.30001	2.06e-05	0.00444403	2.50582	8.2225	7.9793	amp_up	OTHER	OTHER	OTHER
PARL	0.242802	-3.56577	0.000398355	0.026854	-0.192632	11.007	10.7642	amp_up	OTHER	OTHER	OTHER
GINS1	0.242771	-3.23293	0.00130781	0.0489058	-1.25872	9.29117	9.0484	amp_up	OTHER	OTHER	OTHER
TIMM8B	0.242257	-3.45506	0.000597928	0.0334481	-0.558275	9.5818	9.33955	amp_up	OTHER	OTHER	OTHER
EHHADH	0.241511	-3.3856	0.000767247	0.0381669	-0.78206	9.24043	8.99892	amp_up	OTHER	OTHER	OTHER
SNHG1	0.24038	-3.26368	0.00117653	0.0467199	-1.1644	10.1788	9.93841	amp_up	OTHER	OTHER	OTHER
HYLS1	0.239686	-3.60824	0.000339926	0.0246597	-0.0494728	7.28999	7.05031	amp_up	OTHER	OTHER	OTHER
EXOSC4	0.239531	-4.11545	4.53e-05	0.0077483	1.78326	9.3282	9.08866	amp_up	OTHER	OTHER	OTHER
YDJC	0.239431	-3.38697	0.00076352	0.0381389	-0.777695	9.36832	9.12889	amp_up	OTHER	OTHER	OTHER
ADH5	0.2389	-3.99392	7.5e-05	0.0109417	1.32359	11.8352	11.5963	amp_up	OTHER	OTHER	OTHER
USP28	0.238105	-4.22665	2.83e-05	0.00569467	2.21509	9.74983	9.51173	amp_up	OTHER	OTHER	OTHER
THAP7	0.237754	-3.91789	0.000102011	0.0130893	1.04258	8.96474	8.72699	amp_up	OTHER	OTHER	OTHER
PUSL1	0.236385	-3.38296	0.000774489	0.0381669	-0.790481	8.13303	7.89665	amp_up	OTHER	OTHER	OTHER
ARHGAP11A	0.235281	-3.4917	0.000523354	0.0308748	-0.438491	9.53166	9.29638	amp_up	OTHER	OTHER	OTHER
FAM83H	0.233792	-3.23046	0.00131893	0.0491426	-1.26626	11.9014	11.6676	amp_up	OTHER	OTHER	OTHER
COPS5	0.233218	-5.46703	7.3e-08	3.41e-05	7.73947	10.4787	10.2455	amp_up	OTHER	OTHER	OTHER
TGIF2	0.23136	-3.30712	0.00101183	0.0438245	-1.02973	10.0409	9.80952	amp_up	OTHER	OTHER	OTHER
PDIA4	0.230142	-3.92206	0.000100316	0.0129729	1.05784	13.1963	12.9661	amp_up	OTHER	OTHER	OTHER
KDM4D	0.229683	-3.46523	0.000576281	0.0325527	-0.525132	5.30998	5.08029	amp_up	OTHER	OTHER	OTHER
RAD51	0.226167	-3.25988	0.00119209	0.0469009	-1.17612	8.41105	8.18489	amp_up	OTHER	OTHER	OTHER
C8orf30A	0.224157	-4.20488	3.11e-05	0.00589638	2.12971	9.53951	9.31536	amp_up	OTHER	OTHER	OTHER
ZNF774	0.222897	-3.25977	0.00119251	0.0469009	-1.17644	5.19475	4.97185	amp_up	OTHER	OTHER	OTHER
LOC645332	0.220676	-3.2735	0.00113726	0.0459606	-1.13411	6.7968	6.57613	amp_up	OTHER	OTHER	OTHER
ZNF565	0.220673	-3.79877	0.000163682	0.0163922	0.612456	6.20847	5.98779	amp_up	OTHER	OTHER	OTHER
PAICS	0.220654	-3.35207	0.000864096	0.0399547	-0.888552	11.8663	11.6456	amp_up	OTHER	OTHER	OTHER
TIMM8A	0.219745	-3.83595	0.000141407	0.0154284	0.745376	7.7623	7.54255	amp_up	OTHER	OTHER	OTHER
CDCA5	0.218654	-3.25174	0.00122599	0.0475795	-1.20113	10.0058	9.78711	amp_up	OTHER	OTHER	OTHER
POLA2	0.218531	-3.99157	7.57e-05	0.0109417	1.31482	9.3494	9.13087	amp_up	OTHER	OTHER	OTHER
METAP1	0.218186	-4.1048	4.74e-05	0.00788925	1.74248	10.9333	10.7151	amp_up	OTHER	OTHER	OTHER
SYPL1	0.217697	-3.3871	0.000763157	0.0381389	-0.777268	12.0317	11.814	amp_up	OTHER	OTHER	OTHER
ZNF77	0.214644	-3.36376	0.0008291	0.0387216	-0.851531	6.81129	6.59664	amp_up	OTHER	OTHER	OTHER
SAC3D1	0.214514	-3.59802	0.000353213	0.0251787	-0.0840975	8.06644	7.85192	amp_up	OTHER	OTHER	OTHER
DNAJB11	0.214186	-3.62416	0.000320186	0.0238398	0.00457559	11.6578	11.4436	amp_up	OTHER	OTHER	OTHER
EIF2B5	0.214004	-3.48614	0.000534077	0.0311494	-0.456739	11.0796	10.8655	amp_up	OTHER	OTHER	OTHER
MTBP	0.213934	-3.24453	0.00125679	0.0480484	-1.22326	7.56606	7.35212	amp_up	OTHER	OTHER	OTHER
ATPBD4	0.213818	-3.23718	0.00128892	0.0488218	-1.24575	7.33642	7.1226	amp_up	OTHER	OTHER	OTHER
NANP	0.213706	-4.02034	6.73e-05	0.0103831	1.42244	8.15294	7.93924	amp_up	OTHER	OTHER	OTHER
DDX10	0.213593	-4.05538	5.82e-05	0.00926485	1.55446	9.46084	9.24725	amp_up	OTHER	OTHER	OTHER
ZNF16	0.210686	-4.3896	1.39e-05	0.00348387	2.86714	8.09329	7.88261	amp_up	OTHER	OTHER	OTHER
XPOT	0.210032	-3.55648	0.000412345	0.0270763	-0.22376	11.7704	11.5603	amp_up	OTHER	OTHER	OTHER
BCDIN3D	0.209517	-4.34093	1.72e-05	0.00397774	2.67001	7.56266	7.35315	amp_up	OTHER	OTHER	OTHER
TUBD1	0.209418	-3.66013	0.000279448	0.0220656	0.127612	8.13863	7.92922	amp_up	OTHER	OTHER	OTHER
ZNF252	0.208082	-4.10175	4.8e-05	0.00788925	1.7308	9.10996	8.90188	amp_up	OTHER	OTHER	OTHER
C21orf45	0.207393	-3.67881	0.000260269	0.0213733	0.191947	8.47478	8.26739	amp_up	OTHER	OTHER	OTHER
ESRP1	0.206714	-3.69981	0.000240191	0.0200452	0.264634	11.6146	11.4079	amp_up	OTHER	OTHER	OTHER
TMEM70	0.206379	-3.89449	0.000112048	0.0135314	0.957105	9.20484	8.99846	amp_up	OTHER	OTHER	OTHER
PRICKLE3	0.205015	-3.37432	0.000798634	0.0381669	-0.817993	8.72229	8.51727	amp_up	OTHER	OTHER	OTHER
TCEB1	0.204524	-4.01335	6.92e-05	0.010606	1.39621	10.008	9.80346	amp_up	OTHER	OTHER	OTHER
TERF1	0.20395	-4.80322	2.08e-06	0.000748406	4.62366	9.32044	9.11649	amp_up	OTHER	OTHER	OTHER
XRCC6BP1	0.203782	-3.51541	0.000479812	0.0294046	-0.360306	7.43949	7.23571	amp_up	OTHER	OTHER	OTHER
HMBS	0.203475	-3.5398	0.000438594	0.0278924	-0.279393	9.33999	9.13652	amp_up	OTHER	OTHER	OTHER
LRRC8B	0.203405	-3.54118	0.000436367	0.0278924	-0.274803	9.88108	9.67768	amp_up	OTHER	OTHER	OTHER
CHRAC1	0.203215	-4.82725	1.85e-06	0.000679081	4.73015	10.0789	9.87573	amp_up	OTHER	OTHER	OTHER
CCT5	0.201416	-3.4534	0.000601522	0.0334668	-0.563661	13.2033	13.0019	amp_up	OTHER	OTHER	OTHER
TMEM201	0.199749	-3.62943	0.000313884	0.0237776	0.0225385	9.29843	9.09868	amp_up	OTHER	OTHER	OTHER
LOC348926	0.199273	-3.48076	0.000544657	0.0314981	-0.474384	5.90204	5.70277	amp_up	OTHER	OTHER	OTHER
ARFGEF1	0.198901	-4.33733	1.75e-05	0.0039961	2.6555	10.837	10.6381	amp_up	OTHER	OTHER	OTHER
WDYHV1	0.198525	-3.72122	0.000221225	0.0192447	0.33915	8.40124	8.20272	amp_up	OTHER	OTHER	OTHER
GGCT	0.196837	-3.28177	0.00110512	0.0452855	-1.10851	10.6901	10.4933	amp_up	OTHER	OTHER	OTHER
HYOU1	0.195902	-3.3529	0.000861577	0.0399281	-0.885938	12.5485	12.3526	amp_up	OTHER	OTHER	OTHER
ZNF7	0.195889	-4.6907	3.54e-06	0.00113419	4.13156	9.16776	8.97187	amp_up	OTHER	OTHER	OTHER
RANBP1	0.19581	-3.30828	0.00100771	0.0438082	-1.02608	10.9977	10.8019	amp_up	OTHER	OTHER	OTHER
IFT46	0.195751	-3.48655	0.000533275	0.0311494	-0.455388	9.03541	8.83966	amp_up	OTHER	OTHER	OTHER
MTMR2	0.195383	-4.10688	4.7e-05	0.00788925	1.75044	10.1846	9.98923	amp_up	OTHER	OTHER	OTHER
ZNF696	0.195004	-3.22772	0.00133137	0.0494269	-1.27463	7.84924	7.65424	amp_up	OTHER	OTHER	OTHER
CAPN1	0.19432	-3.81461	0.000153815	0.0161113	0.668939	12.9907	12.7964	amp_up	OTHER	OTHER	OTHER
PAK1IP1	0.194173	-3.77195	0.000181766	0.0175065	0.51732	9.27027	9.07609	amp_up	OTHER	OTHER	OTHER
CSTF2	0.194066	-3.4787	0.000548743	0.0315936	-0.481106	9.22222	9.02816	amp_up	OTHER	OTHER	OTHER
ZNF623	0.192879	-3.84995	0.000133791	0.0148472	0.795719	9.09502	8.90214	amp_up	OTHER	OTHER	OTHER
MTERFD1	0.192747	-3.87775	0.000119794	0.0138167	0.896249	9.10539	8.91264	amp_up	OTHER	OTHER	OTHER
ARMC1	0.192598	-3.80066	0.000162475	0.016351	0.619179	9.89874	9.70614	amp_up	OTHER	OTHER	OTHER
STT3A	0.191961	-4.30204	2.04e-05	0.00444403	2.51393	11.8664	11.6745	amp_up	OTHER	OTHER	OTHER
CTPS	0.191923	-3.56843	0.000394437	0.026854	-0.183718	10.2615	10.0696	amp_up	OTHER	OTHER	OTHER
SETD8	0.191585	-3.6268	0.000317016	0.023839	0.0135644	10.4963	10.3047	amp_up	OTHER	OTHER	OTHER
TOMM40	0.190422	-3.56076	0.000405851	0.0269648	-0.209445	10.891	10.7005	amp_up	OTHER	OTHER	OTHER
PPP2R1B	0.190412	-3.88546	0.000116168	0.0136535	0.924232	9.79528	9.60487	amp_up	OTHER	OTHER	OTHER
MINA	0.190163	-3.76207	0.000188888	0.0177884	0.482443	9.9579	9.76773	amp_up	OTHER	OTHER	OTHER
TCEA1	0.18793	-3.83483	0.000142035	0.0154284	0.741351	10.8821	10.6942	amp_up	OTHER	OTHER	OTHER
TUBA1C	0.187293	-3.29811	0.00104412	0.0441975	-1.0578	13.4886	13.3013	amp_up	OTHER	OTHER	OTHER
TXNL1	0.18682	-3.54048	0.000437496	0.0278924	-0.277132	10.5443	10.3575	amp_up	OTHER	OTHER	OTHER
RNF126	0.186702	-3.33734	0.000910137	0.0411566	-0.935014	9.73616	9.54945	amp_up	OTHER	OTHER	OTHER
GPR172A	0.18655	-3.22178	0.00135866	0.0498094	-1.2927	10.6634	10.4769	amp_up	OTHER	OTHER	OTHER
RAB2A	0.185271	-4.43328	1.15e-05	0.00297891	3.0458	10.2066	10.0213	amp_up	OTHER	OTHER	OTHER
ZNF202	0.185089	-3.95871	8.65e-05	0.0118331	1.19281	8.28877	8.10368	amp_up	OTHER	OTHER	OTHER
GRSF1	0.184919	-4.4088	1.28e-05	0.00323979	2.94548	11.1461	10.9611	amp_up	OTHER	OTHER	OTHER
CCDC86	0.18434	-3.57108	0.000390566	0.026854	-0.17482	9.96235	9.77801	amp_up	OTHER	OTHER	OTHER
THAP9	0.183472	-3.55401	0.000416134	0.0271214	-0.232008	6.81736	6.63389	amp_up	OTHER	OTHER	OTHER
C18orf55	0.18274	-3.57796	0.000380699	0.0264787	-0.151736	8.74335	8.56061	amp_up	OTHER	OTHER	OTHER
ELAC1	0.182605	-3.34152	0.000896833	0.04079	-0.921837	7.01201	6.8294	amp_up	OTHER	OTHER	OTHER
TARS	0.182055	-3.23344	0.00130553	0.0489058	-1.25716	11.7848	11.6027	amp_up	OTHER	OTHER	OTHER
OTUD6B	0.181904	-3.56568	0.000398498	0.026854	-0.192957	8.64011	8.4582	amp_up	OTHER	OTHER	OTHER
PTK2	0.181651	-4.11881	4.47e-05	0.00771129	1.79615	11.4279	11.2463	amp_up	OTHER	OTHER	OTHER
ZWILCH	0.180683	-3.69231	0.000247184	0.0204094	0.238643	9.3455	9.16481	amp_up	OTHER	OTHER	OTHER
MRPL42	0.179135	-3.813	0.000154796	0.0161318	0.663159	10.0489	9.86974	amp_up	OTHER	OTHER	OTHER
B4GALT2	0.178619	-3.66786	0.000271355	0.0217614	0.154198	10.632	10.4534	amp_up	OTHER	OTHER	OTHER
ZNF398	0.178156	-3.85926	0.000128939	0.0145446	0.829315	9.0461	8.86795	amp_up	OTHER	OTHER	OTHER
DKC1	0.17778	-3.29494	0.0010557	0.0444853	-1.06766	11.4142	11.2364	amp_up	OTHER	OTHER	OTHER
ZNF259	0.177732	-3.71568	0.00022599	0.0194569	0.319841	9.94181	9.76407	amp_up	OTHER	OTHER	OTHER
PNPT1	0.177595	-3.37435	0.000798553	0.0381669	-0.817901	10.1444	9.96677	amp_up	OTHER	OTHER	OTHER
IMPAD1	0.177352	-3.90722	0.000106479	0.0130912	1.00353	11.4437	11.2664	amp_up	OTHER	OTHER	OTHER
ENOPH1	0.177194	-3.94676	9.08e-05	0.0120264	1.14869	10.2677	10.0905	amp_up	OTHER	OTHER	OTHER
SNRPA1	0.177035	-3.53983	0.000438546	0.0278924	-0.279294	9.70596	9.52892	amp_up	OTHER	OTHER	OTHER
RP9	0.177029	-3.66309	0.000276326	0.0219034	0.137774	7.49219	7.31516	amp_up	OTHER	OTHER	OTHER
WDR43	0.175272	-3.90743	0.000106388	0.0130912	1.00431	10.6656	10.4903	amp_up	OTHER	OTHER	OTHER
NARS	0.173884	-3.99754	7.39e-05	0.0109417	1.3371	11.7391	11.5652	amp_up	OTHER	OTHER	OTHER
CPNE3	0.172778	-3.42403	0.000668719	0.0358455	-0.658771	11.6422	11.4694	amp_up	OTHER	OTHER	OTHER
TMEM216	0.172321	-3.3635	0.000829884	0.0387216	-0.852378	8.55602	8.3837	amp_up	OTHER	OTHER	OTHER
YBX1	0.172081	-3.26249	0.0011814	0.0468227	-1.16809	13.4619	13.2898	amp_up	OTHER	OTHER	OTHER
PUF60	0.171922	-3.84102	0.000138607	0.0152759	0.763563	12.005	11.8331	amp_up	OTHER	OTHER	OTHER
HSPA14	0.171337	-3.34907	0.000873296	0.0401091	-0.898033	9.35663	9.18529	amp_up	OTHER	OTHER	OTHER
MRPL3	0.170864	-3.33148	0.000929065	0.0417368	-0.953429	11.6017	11.4309	amp_up	OTHER	OTHER	OTHER
UFD1L	0.170671	-3.26579	0.001168	0.0464708	-1.1579	10.8518	10.6811	amp_up	OTHER	OTHER	OTHER
SLC37A4	0.170342	-3.28511	0.00109238	0.045132	-1.09817	9.2726	9.10225	amp_up	OTHER	OTHER	OTHER
RNF26	0.169825	-3.56549	0.000398781	0.026854	-0.193596	10.535	10.3652	amp_up	OTHER	OTHER	OTHER
UTP23	0.167805	-3.96435	8.46e-05	0.0118054	1.2137	9.02513	8.85733	amp_up	OTHER	OTHER	OTHER
ZW10	0.166475	-3.62169	0.000323172	0.0239521	-0.00381401	9.18072	9.01424	amp_up	OTHER	OTHER	OTHER
INTS8	0.163823	-3.84004	0.000139142	0.0152759	0.760058	10.0185	9.85468	amp_up	OTHER	OTHER	OTHER
TMEM69	0.162972	-3.80892	0.000157293	0.0162032	0.648622	9.5396	9.37663	amp_up	OTHER	OTHER	OTHER
DCAF13	0.162597	-3.276	0.00112745	0.0457442	-1.12637	10.4727	10.3101	amp_up	OTHER	OTHER	OTHER
YTHDF3	0.160865	-3.63545	0.000306828	0.0235044	0.0430875	10.7898	10.6289	amp_up	OTHER	OTHER	OTHER
DLAT	0.160407	-3.62584	0.000318163	0.023839	0.0103034	10.0249	9.8645	amp_up	OTHER	OTHER	OTHER
TAF2	0.159488	-3.98751	7.69e-05	0.0110466	1.29971	9.97378	9.81429	amp_up	OTHER	OTHER	OTHER
C7orf70	0.158947	-3.24911	0.00123716	0.0476527	-1.20922	9.4858	9.32685	amp_up	OTHER	OTHER	OTHER
MRTO4	0.157101	-3.22532	0.00134232	0.0496267	-1.28193	10.3074	10.1503	amp_up	OTHER	OTHER	OTHER
ALG9	0.156969	-3.66582	0.000273477	0.0218462	0.147152	8.88977	8.7328	amp_up	OTHER	OTHER	OTHER
RPP38	0.156146	-3.48428	0.000537714	0.031264	-0.462844	8.34412	8.18798	amp_up	OTHER	OTHER	OTHER
PEX10	0.154676	-3.31352	0.000989437	0.0433116	-1.00973	8.95818	8.80351	amp_up	OTHER	OTHER	OTHER
DPY19L4	0.154436	-3.24107	0.00127179	0.0484527	-1.23383	10.0054	9.85097	amp_up	OTHER	OTHER	OTHER
BUD13	0.154412	-4.00658	7.12e-05	0.0106656	1.37087	9.03869	8.88428	amp_up	OTHER	OTHER	OTHER
GRPEL1	0.153827	-3.44019	0.000630944	0.0342849	-0.60656	9.59119	9.43737	amp_up	OTHER	OTHER	OTHER
PDIA3	0.153548	-3.30063	0.00103497	0.0440703	-1.04994	13.6201	13.4666	amp_up	OTHER	OTHER	OTHER
TDG	0.152965	-3.28506	0.00109258	0.045132	-1.09832	9.70738	9.55441	amp_up	OTHER	OTHER	OTHER
PDIA3P	0.152601	-3.37637	0.000792864	0.0381669	-0.811495	11.7289	11.5763	amp_up	OTHER	OTHER	OTHER
PHF20L1	0.152113	-4.17037	3.6e-05	0.00671263	1.9952	10.2079	10.0558	amp_up	OTHER	OTHER	OTHER
MPHOSPH10	0.151676	-4.03613	6.3e-05	0.00988896	1.48178	10.078	9.92636	amp_up	OTHER	OTHER	OTHER
C11orf57	0.151392	-3.47838	0.000549387	0.0315936	-0.482161	9.43182	9.28043	amp_up	OTHER	OTHER	OTHER
EBAG9	0.15097	-3.315	0.000984317	0.043272	-1.00509	9.18915	9.03818	amp_up	OTHER	OTHER	OTHER
MCAT	0.150936	-3.24652	0.00124823	0.0479892	-1.21717	8.44101	8.29007	amp_up	OTHER	OTHER	OTHER
ZNF326	0.150196	-3.2345	0.00130079	0.0489058	-1.25393	8.99589	8.84569	amp_up	OTHER	OTHER	OTHER
STIP1	0.148152	-3.35958	0.000841454	0.0391725	-0.864777	12.2151	12.0669	amp_up	OTHER	OTHER	OTHER
RBMXL1	0.147039	-3.22247	0.00135549	0.0497821	-1.29062	9.60805	9.46101	amp_up	OTHER	OTHER	OTHER
MTPAP	0.144733	-3.37763	0.000789317	0.0381669	-0.807477	9.17835	9.03362	amp_up	OTHER	OTHER	OTHER
PHF13	0.144388	-3.32704	0.000943688	0.0420258	-0.967399	9.62139	9.477	amp_up	OTHER	OTHER	OTHER
NOP14	0.143931	-3.30292	0.00102676	0.0440072	-1.04283	10.1448	10.0008	amp_up	OTHER	OTHER	OTHER
RCE1	0.142257	-3.40808	0.000708109	0.0366183	-0.710131	8.99902	8.85676	amp_up	OTHER	OTHER	OTHER
MTA2	0.141231	-3.52458	0.000463914	0.0289488	-0.329959	11.5584	11.4171	amp_up	OTHER	OTHER	OTHER
SLC25A32	0.140694	-3.31278	0.000991992	0.0433311	-1.01204	9.54548	9.40478	amp_up	OTHER	OTHER	OTHER
RBM4	0.140485	-3.90571	0.000107127	0.0130912	0.997998	11.396	11.2555	amp_up	OTHER	OTHER	OTHER
FAM82B	0.137783	-3.25006	0.00123311	0.0476388	-1.2063	9.46605	9.32827	amp_up	OTHER	OTHER	OTHER
PSME4	0.136776	-3.27852	0.00111767	0.0454371	-1.1186	11.5474	11.4106	amp_up	OTHER	OTHER	OTHER
RPUSD4	0.133293	-3.2372	0.00128881	0.0488218	-1.24568	8.96893	8.83564	amp_up	OTHER	OTHER	OTHER
EIF2S2	0.129923	-3.24974	0.00123448	0.0476388	-1.20729	11.3597	11.2298	amp_up	OTHER	OTHER	OTHER
UBP1	0.126944	-3.32734	0.000942678	0.0420258	-0.966441	10.6489	10.522	amp_up	OTHER	OTHER	OTHER
EIF1AD	0.116454	-3.398	0.000734083	0.0374893	-0.742442	9.31304	9.19659	amp_up	OTHER	OTHER	OTHER
LOC728276	-0.0522764	3.75669	0.000192872	0.0178416	0.463508	0.0172687	0.0695451	amp_down	OTHER	OTHER	OTHER
RBM22	-0.112332	3.37214	0.000804837	0.0382484	-0.824925	9.67103	9.78336	amp_down	OTHER	OTHER	OTHER
CIR1	-0.118054	3.22501	0.00134375	0.0496267	-1.28288	9.45215	9.57021	amp_down	OTHER	OTHER	OTHER
SLC35A4	-0.122702	3.39042	0.000754193	0.03795	-0.766676	10.5564	10.6791	amp_down	OTHER	OTHER	OTHER
AP3B1	-0.124691	3.30012	0.00103682	0.0440703	-1.05154	9.91787	10.0426	amp_down	OTHER	OTHER	OTHER
FBXO38	-0.128797	4.01116	6.98e-05	0.0106221	1.38803	9.17343	9.30223	amp_down	OTHER	OTHER	OTHER
FBXW2	-0.1344	3.23595	0.00129433	0.0488468	-1.24949	10.4616	10.596	amp_down	OTHER	OTHER	OTHER
LOC55908	-0.135451	3.47344	0.000559345	0.0320764	-0.498315	0.288461	0.423913	amp_down	OTHER	OTHER	OTHER
RAB14	-0.137809	3.56292	0.000402594	0.026854	-0.20218	11.2842	11.4221	amp_down	OTHER	OTHER	OTHER
PPP2R4	-0.138761	3.6239	0.000320496	0.0238398	0.003699	11.522	11.6608	amp_down	OTHER	OTHER	OTHER
C9orf78	-0.143555	3.60297	0.000346716	0.0249637	-0.0673334	10.357	10.5005	amp_down	OTHER	OTHER	OTHER
PELO	-0.146345	3.26609	0.00116678	0.0464708	-1.15698	9.05938	9.20573	amp_down	OTHER	OTHER	OTHER
PDCL	-0.147794	3.31427	0.000986857	0.043291	-1.0074	8.88831	9.03611	amp_down	OTHER	OTHER	OTHER
MAPK9	-0.150482	3.25086	0.00122971	0.0476338	-1.20383	9.47062	9.6211	amp_down	OTHER	OTHER	OTHER
SLU7	-0.150586	4.31019	1.97e-05	0.00435384	2.54655	9.56882	9.71941	amp_down	OTHER	OTHER	OTHER
NBR1	-0.154206	3.69194	0.000247537	0.0204094	0.237351	11.2392	11.3934	amp_down	OTHER	OTHER	OTHER
TOR1AIP1	-0.155964	3.91262	0.000104197	0.0130912	1.02326	10.2531	10.4091	amp_down	OTHER	OTHER	OTHER
ZFYVE16	-0.157343	3.73789	0.000207442	0.0184363	0.397462	9.14575	9.30309	amp_down	OTHER	OTHER	OTHER
TBC1D13	-0.15865	3.23651	0.00129187	0.0488436	-1.24779	9.29238	9.45103	amp_down	OTHER	OTHER	OTHER
COL4A3BP	-0.160438	3.82233	0.000149212	0.0158722	0.696543	9.2914	9.45183	amp_down	OTHER	OTHER	OTHER
TSPAN17	-0.162491	3.30485	0.00101987	0.0438245	-1.03681	10.0122	10.1746	amp_down	OTHER	OTHER	OTHER
STX7	-0.162638	3.41552	0.000689476	0.0362019	-0.686205	9.75029	9.91292	amp_down	OTHER	OTHER	OTHER
TSC1	-0.163243	3.37405	0.000799405	0.0381669	-0.818857	9.2969	9.46015	amp_down	OTHER	OTHER	OTHER
TNIP1	-0.16574	3.53965	0.000438833	0.0278924	-0.279883	11.2495	11.4152	amp_down	OTHER	OTHER	OTHER
SNX14	-0.166234	3.37863	0.000786505	0.0381669	-0.804279	9.56907	9.7353	amp_down	OTHER	OTHER	OTHER
ABL1	-0.167404	3.24101	0.00127209	0.0484527	-1.23404	10.7022	10.8696	amp_down	OTHER	OTHER	OTHER
GLE1	-0.171126	3.36905	0.000813715	0.0383155	-0.834752	9.82772	9.99885	amp_down	OTHER	OTHER	OTHER
CREBL2	-0.171181	3.55723	0.000411189	0.0270763	-0.22123	9.9414	10.1126	amp_down	OTHER	OTHER	OTHER
ZMAT2	-0.171498	4.49149	8.83e-06	0.00244949	3.28638	10.4414	10.6129	amp_down	OTHER	OTHER	OTHER
GPR107	-0.172496	3.54093	0.000436776	0.0278924	-0.275649	11.3113	11.4838	amp_down	OTHER	OTHER	OTHER
CPO	-0.173769	3.28943	0.00107612	0.0447223	-1.08477	0.367991	0.541759	amp_down	OTHER	OTHER	OTHER
MGAT4B	-0.176	3.51696	0.000477102	0.0294046	-0.355204	10.887	11.063	amp_down	OTHER	OTHER	OTHER
POLK	-0.176117	3.95559	8.76e-05	0.0118331	1.18129	8.19953	8.37564	amp_down	OTHER	OTHER	OTHER
TGOLN2	-0.17698	3.67248	0.000266632	0.021551	0.170088	12.1419	12.3189	amp_down	OTHER	OTHER	OTHER
GNAI2	-0.177425	3.85661	0.000130303	0.0145603	0.819743	12.1998	12.3772	amp_down	OTHER	OTHER	OTHER
USP20	-0.178364	3.56886	0.000393817	0.026854	-0.182298	9.04346	9.22182	amp_down	OTHER	OTHER	OTHER
NUP214	-0.178943	3.72507	0.000217964	0.0190417	0.35261	10.3631	10.542	amp_down	OTHER	OTHER	OTHER
RFPL4A	-0.179511	3.22496	0.00134401	0.0496267	-1.28305	0.273017	0.452528	amp_down	OTHER	OTHER	OTHER
STAT5B	-0.179972	3.41107	0.000700545	0.0363187	-0.700496	10.0485	10.2285	amp_down	OTHER	OTHER	OTHER
RAP2A	-0.180147	3.27387	0.00113581	0.0459606	-1.13297	9.71742	9.89757	amp_down	OTHER	OTHER	OTHER
AGXT2L2	-0.180944	3.37699	0.000791104	0.0381669	-0.809504	8.28491	8.46585	amp_down	OTHER	OTHER	OTHER
PARP4	-0.181695	3.30125	0.00103275	0.0440703	-1.04802	10.3551	10.5368	amp_down	OTHER	OTHER	OTHER
C9orf5	-0.182031	3.49732	0.000512713	0.030569	-0.420008	10.4381	10.6201	amp_down	OTHER	OTHER	OTHER
MYO1D	-0.18408	3.2619	0.00118381	0.0468277	-1.1699	10.8602	11.0443	amp_down	OTHER	OTHER	OTHER
ALAD	-0.185964	4.23972	2.68e-05	0.00543803	2.26657	9.50548	9.69145	amp_down	OTHER	OTHER	OTHER
RGS19	-0.186041	3.26862	0.00115661	0.0464683	-1.14917	8.43351	8.61955	amp_down	OTHER	OTHER	OTHER
RUFY1	-0.186315	4.12807	4.3e-05	0.0075441	1.83173	9.36184	9.54815	amp_down	OTHER	OTHER	OTHER
C9orf64	-0.1866	3.31579	0.000981601	0.0432452	-1.00262	8.08567	8.27227	amp_down	OTHER	OTHER	OTHER
KIR3DX1	-0.187172	4.09376	4.96e-05	0.00808718	1.70029	0.27629	0.463463	amp_down	OTHER	OTHER	OTHER
ZER1	-0.187697	4.38419	1.43e-05	0.00348387	2.84514	10.0725	10.2602	amp_down	OTHER	OTHER	OTHER
ST6GALNAC6	-0.18859	3.85624	0.000130497	0.0145603	0.818392	9.60357	9.79216	amp_down	OTHER	OTHER	OTHER
PTAR1	-0.19076	3.63377	0.000308787	0.0235666	0.0373346	9.27945	9.47021	amp_down	OTHER	OTHER	OTHER
ARHGEF2	-0.190998	3.30164	0.00103136	0.0440703	-1.04682	10.2659	10.4569	amp_down	OTHER	OTHER	OTHER
PARP3	-0.194071	3.23325	0.0013064	0.0489058	-1.25776	8.12748	8.32155	amp_down	OTHER	OTHER	OTHER
VAMP2	-0.194161	3.80084	0.000162361	0.016351	0.619814	9.64571	9.83988	amp_down	OTHER	OTHER	OTHER
CYLD	-0.195187	3.41257	0.000696797	0.0363187	-0.695682	9.72195	9.91714	amp_down	OTHER	OTHER	OTHER
ZNF438	-0.19598	3.35435	0.000857183	0.0398144	-0.881361	7.28066	7.47664	amp_down	OTHER	OTHER	OTHER
KIAA0141	-0.198917	4.3564	1.61e-05	0.00375895	2.73243	9.26024	9.45916	amp_down	OTHER	OTHER	OTHER
TBC1D2B	-0.198961	3.52762	0.000458745	0.0288896	-0.319865	10.02	10.219	amp_down	OTHER	OTHER	OTHER
QSOX1	-0.199317	3.28185	0.00110483	0.0452855	-1.10828	11.4651	11.6644	amp_down	OTHER	OTHER	OTHER
CORO7	-0.19974	3.34112	0.000898103	0.04079	-0.923104	9.17495	9.37469	amp_down	OTHER	OTHER	OTHER
TWF2	-0.199783	4.12009	4.45e-05	0.00771129	1.80108	9.61569	9.81547	amp_down	OTHER	OTHER	OTHER
VPS13C	-0.201641	3.37947	0.00078417	0.0381669	-0.801615	9.83376	10.0354	amp_down	OTHER	OTHER	OTHER
FBXL17	-0.201733	3.81149	0.000155716	0.0161457	0.657775	8.26202	8.46376	amp_down	OTHER	OTHER	OTHER
DCAF8	-0.202326	4.88918	1.37e-06	0.000532452	5.00675	10.5891	10.7915	amp_down	OTHER	OTHER	OTHER
ST6GALNAC4	-0.202673	3.26711	0.0011627	0.0464708	-1.15385	8.59942	8.80209	amp_down	OTHER	OTHER	OTHER
HABP4	-0.202943	3.4654	0.000575935	0.0325527	-0.524592	7.43444	7.63738	amp_down	OTHER	OTHER	OTHER
SETX	-0.203013	4.32285	1.87e-05	0.00416471	2.5973	10.5199	10.7229	amp_down	OTHER	OTHER	OTHER
SH3GLB2	-0.203241	3.70362	0.00023671	0.0198938	0.277857	9.79873	10.002	amp_down	OTHER	OTHER	OTHER
FCHO2	-0.204706	3.44324	0.000624021	0.034163	-0.59665	8.90633	9.11103	amp_down	OTHER	OTHER	OTHER
GMIP	-0.205215	3.44772	0.000614021	0.0338867	-0.582138	8.73363	8.93885	amp_down	OTHER	OTHER	OTHER
SNX30	-0.207017	3.28004	0.00111177	0.0454371	-1.11387	9.09368	9.3007	amp_down	OTHER	OTHER	OTHER
CYB5R4	-0.207698	3.54551	0.000429444	0.0278122	-0.260389	8.70899	8.91669	amp_down	OTHER	OTHER	OTHER
FKBP15	-0.208662	4.89549	1.33e-06	0.000526363	5.03509	9.83706	10.0457	amp_down	OTHER	OTHER	OTHER
HPCAL1	-0.20882	3.44343	0.000623592	0.034163	-0.596033	9.60914	9.81796	amp_down	OTHER	OTHER	OTHER
POMT1	-0.209051	4.36014	1.58e-05	0.00374	2.74759	8.75831	8.96736	amp_down	OTHER	OTHER	OTHER
JMJD1C	-0.212233	3.82074	0.000150152	0.0158898	0.690838	9.68169	9.89392	amp_down	OTHER	OTHER	OTHER
SSH2	-0.212641	3.48644	0.000533487	0.0311494	-0.455744	9.08197	9.29461	amp_down	OTHER	OTHER	OTHER
LOC729678	-0.21481	3.31935	0.000969464	0.0429167	-0.991498	8.33395	8.54876	amp_down	OTHER	OTHER	OTHER
JUND	-0.216207	3.37077	0.000808759	0.0382839	-0.82928	10.5761	10.7923	amp_down	OTHER	OTHER	OTHER
PINK1	-0.219695	3.93962	9.35e-05	0.0122994	1.12237	9.79908	10.0188	amp_down	OTHER	OTHER	OTHER
ABR	-0.221036	3.4711	0.000564131	0.0322607	-0.505975	10.511	10.732	amp_down	OTHER	OTHER	OTHER
PBXIP1	-0.222017	3.72633	0.00021691	0.0190306	0.357002	10.9556	11.1776	amp_down	OTHER	OTHER	OTHER
UGGT2	-0.222306	3.52904	0.000456362	0.0288344	-0.315174	8.0968	8.31911	amp_down	OTHER	OTHER	OTHER
C17orf68	-0.223696	3.99483	7.47e-05	0.0109417	1.327	8.39847	8.62216	amp_down	OTHER	OTHER	OTHER
EXD3	-0.225238	3.32804	0.000940353	0.0420258	-0.964233	7.08576	7.311	amp_down	OTHER	OTHER	OTHER
RAPGEF1	-0.225388	3.90081	0.000109253	0.0132719	0.980109	10.8787	11.1041	amp_down	OTHER	OTHER	OTHER
RGS3	-0.226197	3.34929	0.000872622	0.0401091	-0.897343	9.28973	9.51593	amp_down	OTHER	OTHER	OTHER
LYST	-0.226387	3.24455	0.00125668	0.0480484	-1.22318	8.77577	9.00216	amp_down	OTHER	OTHER	OTHER
C15orf53	-0.226953	3.48358	0.000539088	0.031264	-0.465139	0.575652	0.802605	amp_down	OTHER	OTHER	OTHER
MAST3	-0.228171	3.63138	0.000311587	0.0236922	0.0291755	8.15686	8.38503	amp_down	OTHER	OTHER	OTHER
ANKHD1-EIF4EBP3	-0.228228	3.29303	0.00106274	0.0444853	-1.0736	8.78451	9.01274	amp_down	OTHER	OTHER	OTHER
BTBD9	-0.229745	3.29534	0.00105423	0.0444853	-1.06641	8.32488	8.55463	amp_down	OTHER	OTHER	OTHER
C5orf32	-0.230677	4.16381	3.7e-05	0.00683955	1.96974	9.26901	9.49968	amp_down	OTHER	OTHER	OTHER
FAM167B	-0.231202	3.30471	0.00102037	0.0438245	-1.03724	5.54907	5.78027	amp_down	OTHER	OTHER	OTHER
NR3C1	-0.232039	4.51508	7.94e-06	0.00226294	3.3847	10.1983	10.4303	amp_down	OTHER	OTHER	OTHER
CALCOCO1	-0.233674	3.81908	0.000151135	0.0159118	0.684905	9.8795	10.1132	amp_down	OTHER	OTHER	OTHER
TTLL11	-0.234353	3.73512	0.000209678	0.018475	0.387742	5.23739	5.47174	amp_down	OTHER	OTHER	OTHER
C17orf50	-0.235895	3.41133	0.000699893	0.0363187	-0.699661	0.617188	0.853082	amp_down	OTHER	OTHER	OTHER
ANKRD10	-0.236126	3.55532	0.000414123	0.0270763	-0.227641	9.82811	10.0642	amp_down	OTHER	OTHER	OTHER
FAM19A1	-0.238542	3.79573	0.000165645	0.0165082	0.601632	0.555338	0.79388	amp_down	OTHER	OTHER	OTHER
SLC46A1	-0.23992	3.27075	0.00114815	0.0462186	-1.14261	8.49437	8.73429	amp_down	OTHER	OTHER	OTHER
C5orf53	-0.242437	3.7572	0.000192491	0.0178416	0.465302	6.75651	6.99895	amp_down	OTHER	OTHER	OTHER
EXOC3L	-0.243408	3.34137	0.000897309	0.04079	-0.922312	5.5746	5.81801	amp_down	OTHER	OTHER	OTHER
PHF19	-0.243706	4.78237	2.29e-06	0.000785204	4.53168	9.14195	9.38566	amp_down	OTHER	OTHER	OTHER
NOTCH2	-0.244524	3.37058	0.000809313	0.0382839	-0.829893	11.2235	11.468	amp_down	OTHER	OTHER	OTHER
RNF213	-0.244902	3.32447	0.000952206	0.0423134	-0.975435	11.676	11.9209	amp_down	OTHER	OTHER	OTHER
SLC35D2	-0.245108	3.80314	0.000160906	0.016351	0.627994	8.50154	8.74665	amp_down	OTHER	OTHER	OTHER
CLSTN3	-0.246273	3.714	0.000227455	0.0194569	0.313986	10.3627	10.6089	amp_down	OTHER	OTHER	OTHER
CAMK1	-0.248006	3.80675	0.000158639	0.0162032	0.640883	7.47703	7.72504	amp_down	OTHER	OTHER	OTHER
PHPT1	-0.249662	4.20301	3.13e-05	0.00589638	2.12242	9.60881	9.85847	amp_down	OTHER	OTHER	OTHER
C9orf9	-0.250271	3.25868	0.00119703	0.0469886	-1.17981	6.73602	6.98629	amp_down	OTHER	OTHER	OTHER
STK10	-0.250725	3.56355	0.000401661	0.026854	-0.200087	9.21585	9.46657	amp_down	OTHER	OTHER	OTHER
LRSAM1	-0.251727	5.28118	1.93e-07	8.63e-05	6.83097	8.37261	8.62434	amp_down	OTHER	OTHER	OTHER
RAB20	-0.253	3.25463	0.00121385	0.0471976	-1.19226	8.19821	8.45121	amp_down	OTHER	OTHER	OTHER
CACNA2D4	-0.253227	3.3192	0.000969963	0.0429167	-0.991958	4.9947	5.24792	amp_down	OTHER	OTHER	OTHER
AP1S2	-0.253925	3.42043	0.000677432	0.0361239	-0.67039	7.88916	8.14309	amp_down	OTHER	OTHER	OTHER
RAB11FIP4	-0.253925	3.61791	0.000327802	0.0242078	-0.0166647	8.7885	9.04243	amp_down	OTHER	OTHER	OTHER
WNT9B	-0.254637	3.29906	0.00104064	0.0441413	-1.05482	0.867243	1.12188	amp_down	OTHER	OTHER	OTHER
ZMIZ1	-0.255303	3.45394	0.000600366	0.0334668	-0.561931	10.9945	11.2498	amp_down	OTHER	OTHER	OTHER
C5orf41	-0.255328	4.14794	3.95e-05	0.00718431	1.90833	7.55026	7.80558	amp_down	OTHER	OTHER	OTHER
ABTB1	-0.257156	4.08823	5.08e-05	0.00821056	1.67921	8.6083	8.86546	amp_down	OTHER	OTHER	OTHER
ACBD4	-0.258799	3.36552	0.000823951	0.0387087	-0.845951	6.71512	6.97392	amp_down	OTHER	OTHER	OTHER
NIPSNAP3B	-0.259721	3.2923	0.00106545	0.0444853	-1.07587	4.50016	4.75988	amp_down	OTHER	OTHER	OTHER
AGPAT2	-0.259759	3.57651	0.000382759	0.0264787	-0.156604	9.89846	10.1582	amp_down	OTHER	OTHER	OTHER
SLC36A1	-0.263824	4.03526	6.33e-05	0.00988896	1.47852	8.76197	9.02579	amp_down	amp_down	OTHER	OTHER
VAT1	-0.268437	4.56179	6.42e-06	0.00188196	3.58081	11.4196	11.688	amp_down	amp_down	OTHER	OTHER
MYO18A	-0.268441	3.98098	7.9e-05	0.0112662	1.27539	9.96608	10.2345	amp_down	amp_down	OTHER	OTHER
ARPC1B	-0.269236	3.78872	0.000170253	0.0168855	0.576716	11.7161	11.9854	amp_down	amp_down	OTHER	OTHER
C20orf202	-0.269811	3.4653	0.000576139	0.0325527	-0.52491	2.34485	2.61466	amp_down	amp_down	OTHER	OTHER
C3orf18	-0.271361	3.45775	0.000592127	0.0332141	-0.549513	5.84452	6.11588	amp_down	amp_down	OTHER	OTHER
FLJ10357	-0.2726	3.26653	0.00116503	0.0464708	-1.15563	8.77562	9.04822	amp_down	amp_down	OTHER	OTHER
ARAP3	-0.273681	3.33419	0.00092027	0.0414323	-0.94492	8.26402	8.5377	amp_down	amp_down	OTHER	OTHER
TNFSF12	-0.281638	3.62847	0.000315027	0.0237776	0.019253	8.09476	8.3764	amp_down	amp_down	OTHER	OTHER
AK1	-0.28301	4.45789	1.03e-05	0.00270282	3.14715	8.78454	9.06755	amp_down	amp_down	OTHER	OTHER
SFXN3	-0.284004	3.64316	0.000298022	0.0230015	0.0694146	9.12257	9.40657	amp_down	amp_down	OTHER	OTHER
SDC3	-0.284046	3.83221	0.000143513	0.015507	0.731938	10.3978	10.6819	amp_down	amp_down	OTHER	OTHER
PCDHB1	-0.285422	3.69369	0.000245884	0.0204094	0.243421	0.419478	0.7049	amp_down	amp_down	OTHER	OTHER
RECK	-0.29149	3.25508	0.00121198	0.0471976	-1.19088	6.98879	7.28028	amp_down	amp_down	OTHER	OTHER
AGRP	-0.292991	3.49679	0.000513703	0.030569	-0.421744	0.645049	0.93804	amp_down	amp_down	OTHER	OTHER
FAM125B	-0.294286	3.41438	0.000692289	0.0362569	-0.689858	7.94251	8.2368	amp_down	amp_down	OTHER	OTHER
LOC158376	-0.296052	3.54782	0.000425777	0.027662	-0.25266	3.08711	3.38316	amp_down	amp_down	OTHER	OTHER
C17orf103	-0.296427	3.87195	0.000122599	0.0140612	0.87519	7.5945	7.89092	amp_down	amp_down	OTHER	OTHER
FADS3	-0.298341	3.36948	0.000812482	0.0383155	-0.833395	8.20744	8.50578	amp_down	amp_down	OTHER	OTHER
PLSCR4	-0.299918	3.393	0.000747279	0.0378105	-0.758419	8.16473	8.46464	amp_down	amp_down	OTHER	OTHER
FNBP1	-0.301913	4.6571	4.14e-06	0.00128642	3.98663	9.65762	9.95954	amp_down	amp_down	OTHER	OTHER
ACACB	-0.302511	3.41619	0.000687819	0.0362019	-0.684046	6.98703	7.28954	amp_down	amp_down	OTHER	OTHER
GSN	-0.302869	3.56275	0.000402854	0.026854	-0.202761	12.8138	13.1167	amp_down	amp_down	OTHER	OTHER
PAG1	-0.304393	3.38409	0.000771398	0.0381669	-0.786897	8.13742	8.44182	amp_down	amp_down	OTHER	OTHER
HHATL	-0.310263	3.7521	0.000196343	0.0179069	0.447328	0.25615	0.566413	amp_down	amp_down	OTHER	OTHER
FES	-0.311408	3.75048	0.000197576	0.0179069	0.44165	7.799	8.11041	amp_down	amp_down	OTHER	OTHER
WDR31	-0.31602	3.5763	0.000383057	0.0264787	-0.157307	4.62868	4.9447	amp_down	amp_down	OTHER	OTHER
ZFYVE28	-0.316162	3.67635	0.000262725	0.021454	0.183446	6.28846	6.60463	amp_down	amp_down	OTHER	OTHER
STOM	-0.316818	4.45907	1.02e-05	0.00270282	3.15205	11.9879	12.3047	amp_down	amp_down	OTHER	OTHER
GPBAR1	-0.318932	3.64982	0.000290602	0.0225607	0.0922106	3.13204	3.45097	amp_down	amp_down	OTHER	OTHER
N4BP2L1	-0.319593	3.52073	0.000470531	0.0290964	-0.342716	6.96896	7.28856	amp_down	amp_down	OTHER	OTHER
IL12B	-0.323251	3.33573	0.000915315	0.0412998	-0.94009	1.57268	1.89594	amp_down	amp_down	OTHER	OTHER
MPP1	-0.324905	3.51072	0.000488159	0.0296506	-0.375834	8.29464	8.61955	amp_down	amp_down	OTHER	OTHER
2022-03-01	-0.325276	3.46481	0.000577164	0.0325527	-0.526509	6.05763	6.3829	amp_down	amp_down	OTHER	OTHER
VAV2	-0.330449	3.2611	0.00118706	0.0468662	-1.17235	9.42014	9.75059	amp_down	amp_down	OTHER	OTHER
PBX3	-0.330906	4.49927	8.52e-06	0.00239735	3.31877	8.21497	8.54587	amp_down	amp_down	OTHER	OTHER
ARRDC5	-0.332037	3.6097	0.000338076	0.0246597	-0.0445426	1.63604	1.96808	amp_down	amp_down	OTHER	OTHER
OPRL1	-0.332517	3.70413	0.000236248	0.0198938	0.279625	5.38945	5.72196	amp_down	amp_down	OTHER	OTHER
CD160	-0.333696	3.77403	0.000180296	0.0175065	0.524684	2.9288	3.26249	amp_down	amp_down	OTHER	OTHER
LOC647121	-0.333892	3.23206	0.00131172	0.0489631	-1.26139	5.23094	5.56483	amp_down	amp_down	OTHER	OTHER
MEGF9	-0.334316	3.43075	0.000652756	0.0353591	-0.637081	9.89639	10.2307	amp_down	amp_down	OTHER	OTHER
TDRKH	-0.335641	3.41148	0.000699518	0.0363187	-0.699179	7.72248	8.05812	amp_down	amp_down	OTHER	OTHER
GPRIN1	-0.337737	3.58645	0.000368829	0.0260208	-0.12315	7.57553	7.91327	amp_down	amp_down	OTHER	OTHER
CDHR2	-0.337952	3.40365	0.000719401	0.0369233	-0.724323	0.96412	1.30207	amp_down	amp_down	OTHER	OTHER
TRPV2	-0.338805	3.52485	0.000463452	0.0289488	-0.329062	8.0286	8.36741	amp_down	amp_down	OTHER	OTHER
CERKL	-0.34122	3.48731	0.000531802	0.0311494	-0.452898	5.48577	5.82699	amp_down	amp_down	OTHER	OTHER
C6orf123	-0.343618	3.67087	0.000268266	0.0215981	0.164557	1.3853	1.72892	amp_down	amp_down	OTHER	OTHER
ABCA2	-0.344378	3.6048	0.000344346	0.0248923	-0.0611384	9.4185	9.76288	amp_down	amp_down	OTHER	OTHER
FERMT3	-0.344773	3.35041	0.000869173	0.0400991	-0.893797	8.66148	9.00626	amp_down	amp_down	OTHER	OTHER
CD97	-0.347099	3.89299	0.000112723	0.0135334	0.951633	9.77735	10.1245	amp_down	amp_down	OTHER	OTHER
FSD1L	-0.351572	4.331	1.8e-05	0.00406315	2.63004	5.27027	5.62184	amp_down	amp_down	OTHER	OTHER
TDRD7	-0.351746	4.74745	2.71e-06	0.00091133	4.37843	8.38341	8.73516	amp_down	amp_down	OTHER	OTHER
SLC31A2	-0.352511	4.36902	1.52e-05	0.00368127	2.78354	8.43423	8.78674	amp_down	amp_down	OTHER	OTHER
DTX1	-0.353082	3.67483	0.000264253	0.021454	0.178197	5.64671	5.99979	amp_down	amp_down	OTHER	OTHER
MYO7A	-0.356188	3.73644	0.000208613	0.0184605	0.392357	7.27063	7.62682	amp_down	amp_down	OTHER	OTHER
LOC148696	-0.356304	3.29175	0.00106749	0.0444853	-1.07758	1.05069	1.40699	amp_down	amp_down	OTHER	OTHER
TXNIP	-0.35704	3.52127	0.0004696	0.0290964	-0.340931	12.2554	12.6125	amp_down	amp_down	OTHER	OTHER
C9orf110	-0.358862	3.22938	0.0013238	0.0492347	-1.26955	5.8159	6.17477	amp_down	amp_down	OTHER	OTHER
RASA3	-0.360878	3.71582	0.000225872	0.0194569	0.320313	8.0991	8.45998	amp_down	amp_down	OTHER	OTHER
PRKCA	-0.362894	3.70285	0.000237407	0.0198938	0.275191	8.20242	8.56532	amp_down	amp_down	OTHER	OTHER
GLP1R	-0.362897	3.30537	0.00101801	0.0438245	-1.03518	1.0354	1.3983	amp_down	amp_down	OTHER	OTHER
CRAT	-0.367183	3.94765	9.05e-05	0.0120264	1.15198	9.11372	9.48091	amp_down	amp_down	OTHER	OTHER
GRIN3A	-0.369354	3.71469	0.000226854	0.0194569	0.316383	3.79309	4.16244	amp_down	amp_down	OTHER	OTHER
CRYBB1	-0.370208	3.52193	0.000468454	0.0290964	-0.338731	2.13649	2.5067	amp_down	amp_down	OTHER	OTHER
PTCRA	-0.370235	3.64926	0.000291212	0.0225607	0.0903165	1.8198	2.19004	amp_down	amp_down	OTHER	OTHER
INPP5D	-0.373567	3.34051	0.000900043	0.04079	-0.925035	8.22699	8.60056	amp_down	amp_down	OTHER	OTHER
KCNB1	-0.373794	3.49411	0.000518757	0.0307806	-0.430554	0.925821	1.29961	amp_down	amp_down	OTHER	OTHER
PIP5KL1	-0.382537	3.92167	0.000100472	0.0129729	1.05642	4.42668	4.80922	amp_down	amp_down	OTHER	OTHER
TMEM229B	-0.385677	3.40448	0.000717286	0.0369233	-0.721681	6.13763	6.52331	amp_down	amp_down	OTHER	OTHER
FAM70B	-0.386185	3.9728	8.17e-05	0.011488	1.24502	4.75504	5.14122	amp_down	amp_down	OTHER	OTHER
C9orf172	-0.386615	3.55667	0.000412052	0.0270763	-0.223119	2.84036	3.22697	amp_down	amp_down	OTHER	OTHER
GGTA1	-0.387239	3.37545	0.000795443	0.0381669	-0.814405	6.03468	6.42192	amp_down	amp_down	OTHER	OTHER
OR2W3	-0.391304	3.28187	0.00110474	0.0452855	-1.10821	0.78805	1.17935	amp_down	amp_down	OTHER	OTHER
ALDH3B1	-0.396723	3.3425	0.000893751	0.04079	-0.918757	7.68951	8.08623	amp_down	amp_down	OTHER	OTHER
C15orf52	-0.397387	3.28199	0.0011043	0.0452855	-1.10785	7.11694	7.51433	amp_down	amp_down	OTHER	OTHER
CYFIP2	-0.397569	3.44119	0.000628667	0.0342849	-0.603313	8.27342	8.67099	amp_down	amp_down	OTHER	OTHER
NMUR1	-0.39799	3.44926	0.000610605	0.033789	-0.577126	2.94754	3.34553	amp_down	amp_down	OTHER	OTHER
PHF15	-0.400122	4.15171	3.89e-05	0.00713407	1.9229	9.9866	10.3867	amp_down	amp_down	OTHER	OTHER
KLRC4	-0.402893	3.29154	0.00106825	0.0444853	-1.07822	1.39544	1.79833	amp_down	amp_down	OTHER	OTHER
RHOF	-0.405601	3.3821	0.000776866	0.0381669	-0.793228	7.72147	8.12707	amp_down	amp_down	OTHER	OTHER
PCDHGA2	-0.405694	3.42235	0.000672771	0.0359687	-0.664192	3.68795	4.09365	amp_down	amp_down	OTHER	OTHER
TXK	-0.409648	3.56786	0.000395273	0.026854	-0.185628	3.10116	3.51081	amp_down	amp_down	OTHER	OTHER
SLIT1	-0.412463	3.27126	0.00114612	0.0462186	-1.14103	3.13341	3.54588	amp_down	amp_down	OTHER	OTHER
SARDH	-0.414131	3.37794	0.000788456	0.0381669	-0.806499	5.20314	5.61727	amp_down	amp_down	OTHER	OTHER
C6orf27	-0.415652	3.42854	0.00065798	0.0354549	-0.644237	5.29514	5.71079	amp_down	amp_down	OTHER	OTHER
DUSP1	-0.418503	3.85945	0.000128841	0.0145446	0.830006	11.0487	11.4672	amp_down	amp_down	OTHER	OTHER
IRS2	-0.424569	3.61069	0.000336817	0.0246597	-0.0411722	8.8555	9.28007	amp_down	amp_down	OTHER	OTHER
SIGLEC1	-0.426221	3.27904	0.00111563	0.0454371	-1.11697	7.83478	8.261	amp_down	amp_down	OTHER	OTHER
DMRTC1B	-0.427025	3.24579	0.00125135	0.0480189	-1.21939	1.64658	2.07361	amp_down	amp_down	OTHER	OTHER
C1QA	-0.428816	3.51568	0.000479352	0.0294046	-0.359442	10.825	11.2538	amp_down	amp_down	OTHER	OTHER
DAPK1	-0.428997	3.59516	0.000357014	0.0253615	-0.093759	8.96074	9.38974	amp_down	amp_down	OTHER	OTHER
B3GAT1	-0.433609	3.37525	0.000796009	0.0381669	-0.815043	2.82503	3.25864	amp_down	amp_down	OTHER	OTHER
C1QC	-0.434535	3.46245	0.000582123	0.0327424	-0.534199	10.8508	11.2853	amp_down	amp_down	OTHER	OTHER
EMB	-0.436383	3.82288	0.000148891	0.0158722	0.698502	8.61542	9.05181	amp_down	amp_down	OTHER	OTHER
PNPLA7	-0.437144	3.37939	0.000784397	0.0381669	-0.801873	5.37364	5.81078	amp_down	amp_down	OTHER	OTHER
MYO7B	-0.438576	3.31016	0.00100114	0.0436377	-1.02024	2.51631	2.95488	amp_down	amp_down	OTHER	OTHER
UNC5A	-0.443291	3.29431	0.00105803	0.0444853	-1.06963	2.79591	3.2392	amp_down	amp_down	OTHER	OTHER
TREM2	-0.445962	3.49927	0.000509056	0.0304691	-0.413565	7.41764	7.86361	amp_down	amp_down	OTHER	OTHER
CAMK2N1	-0.4464	3.40427	0.00071781	0.0369233	-0.722336	7.84519	8.29159	amp_down	amp_down	OTHER	OTHER
LOC100129534	-0.451785	4.45856	1.02e-05	0.00270282	3.14994	4.28228	4.73407	amp_down	amp_down	OTHER	OTHER
C1QB	-0.457499	3.51127	0.000487173	0.0296506	-0.374013	11.0062	11.4637	amp_down	amp_down	OTHER	OTHER
SLAIN1	-0.460993	3.32899	0.000937225	0.0420114	-0.961252	5.58322	6.04421	amp_down	amp_down	OTHER	OTHER
HLA-DQB1	-0.466733	3.26734	0.00116175	0.0464708	-1.15312	10.3065	10.7732	amp_down	amp_down	OTHER	OTHER
C2orf55	-0.472462	3.51353	0.000483151	0.0295211	-0.36655	6.30681	6.77927	amp_down	amp_down	OTHER	OTHER
DDO	-0.481245	3.6643	0.00027506	0.0218875	0.14193	3.82248	4.30373	amp_down	amp_down	OTHER	OTHER
PCDHB8	-0.487865	3.41665	0.000686679	0.0362019	-0.682557	5.15983	5.6477	amp_down	amp_down	OTHER	OTHER
SRCIN1	-0.489763	3.36443	0.000827145	0.0387216	-0.849416	5.46751	5.95728	amp_down	amp_down	OTHER	OTHER
SLC6A12	-0.491887	4.13072	4.25e-05	0.0075248	1.84193	4.15378	4.64567	amp_down	amp_down	OTHER	OTHER
GPX3	-0.492669	4.06514	5.59e-05	0.00896736	1.59141	10.2617	10.7544	amp_down	amp_down	OTHER	OTHER
MYT1	-0.495494	3.25526	0.0012112	0.0471976	-1.19031	1.94879	2.44429	amp_down	amp_down	OTHER	OTHER
VTN	-0.49599	3.38078	0.000780522	0.0381669	-0.797436	2.31182	2.80781	amp_down	amp_down	OTHER	OTHER
HLA-DRB5	-0.502419	3.23541	0.00129673	0.0488476	-1.25114	9.64973	10.1522	amp_down	amp_down	OTHER	OTHER
ABCB1	-0.502899	4.21718	2.95e-05	0.00572947	2.17789	4.4444	4.9473	amp_down	amp_down	OTHER	OTHER
BAI3	-0.511625	3.50968	0.000490014	0.0296755	-0.37925	2.15544	2.66706	amp_down	amp_down	OTHER	OTHER
DUSP4	-0.518011	3.77649	0.000178574	0.0174578	0.533395	6.71945	7.23746	amp_down	amp_down	OTHER	OTHER
RTN1	-0.519888	3.75263	0.000195935	0.0179069	0.449215	5.81379	6.33367	amp_down	amp_down	OTHER	OTHER
GRAMD1B	-0.523434	3.60216	0.000347766	0.0249637	-0.0700631	4.02511	4.54855	amp_down	amp_down	OTHER	OTHER
ZNF683	-0.526559	3.44577	0.000618349	0.0340341	-0.588448	4.3348	4.86136	amp_down	amp_down	OTHER	OTHER
L3MBTL4	-0.528373	3.22357	0.00135038	0.0497504	-1.28726	6.30895	6.83733	amp_down	amp_down	OTHER	OTHER
SLIT2	-0.528525	3.37469	0.000797596	0.0381669	-0.816827	7.04659	7.57511	amp_down	amp_down	OTHER	OTHER
IGFN1	-0.528868	3.44949	0.000610104	0.033789	-0.576388	1.49254	2.02141	amp_down	amp_down	OTHER	OTHER
KIF17	-0.536082	5.62634	3.1e-08	1.51e-05	8.54028	4.28043	4.81651	amp_down	amp_down	OTHER	OTHER
SEMA5B	-0.565232	3.92843	9.78e-05	0.0127855	1.08122	5.41263	5.97787	amp_down	amp_down	OTHER	OTHER
EPHA10	-0.569201	3.28547	0.00109104	0.045132	-1.09707	3.54584	4.11505	amp_down	amp_down	OTHER	OTHER
DNAJC6	-0.582841	3.91321	0.000103949	0.0130912	1.02543	5.34465	5.92749	amp_down	amp_down	OTHER	OTHER
SLC6A3	-0.613391	3.25573	0.00120925	0.0471976	-1.18887	1.98312	2.59651	amp_down	amp_down	amp_down	OTHER
SLFN13	-0.625587	4.78612	2.25e-06	0.000784399	4.5482	7.73346	8.35905	amp_down	amp_down	amp_down	OTHER
TOX2	-0.629621	5.26204	2.13e-07	9.32e-05	6.73896	6.69626	7.32588	amp_down	amp_down	amp_down	OTHER
COBL	-0.676705	3.90625	0.000106893	0.0130912	0.999991	6.23157	6.90827	amp_down	amp_down	amp_down	OTHER
PCDHA10	-0.73206	4.24604	2.6e-05	0.00534536	2.29148	2.95816	3.69022	amp_down	amp_down	amp_down	OTHER
HS6ST3	-0.77568	3.70587	0.000234671	0.0198938	0.285692	2.27056	3.04624	amp_down	amp_down	amp_down	OTHER
SMOC1	-0.990847	4.11369	4.57e-05	0.0077483	1.77651	4.70503	5.69588	amp_down	amp_down	amp_down	OTHER
XIST	-1.6457	3.82318	0.000148714	0.0158722	0.699579	3.39471	5.04041	amp_down	amp_down	amp_down	amp_down

## Sheet: Supplementary Table S2
GSEA analysis between non- and amplification groups of NSD3.
ID	Description	setSize	enrichmentScore	NES	pvalue	p.adjust	qvalues	rank	leading_edge
HALLMARK_E2F_TARGETS	HALLMARK_E2F_TARGETS	187	0.61858	2.65535	1e-10	1e-09	5.89e-10	4197	tags=57%, list=20%, signal=46%
HALLMARK_MYC_TARGETS_V1	HALLMARK_MYC_TARGETS_V1	188	0.608298	2.61205	1e-10	1e-09	5.89e-10	6377	tags=70%, list=31%, signal=49%
HALLMARK_G2M_CHECKPOINT	HALLMARK_G2M_CHECKPOINT	184	0.531746	2.27252	1e-10	1e-09	5.89e-10	5306	tags=59%, list=26%, signal=44%
HALLMARK_MYC_TARGETS_V2	HALLMARK_MYC_TARGETS_V2	58	0.631739	2.26669	1.37e-06	6.83e-06	4.03e-06	6198	tags=84%, list=30%, signal=59%
HALLMARK_UNFOLDED_PROTEIN_RESPONSE	HALLMARK_UNFOLDED_PROTEIN_RESPONSE	106	0.469477	1.872	6.44e-05	0.000247641	0.000145978	5119	tags=42%, list=25%, signal=31%
HALLMARK_MTORC1_SIGNALING	HALLMARK_MTORC1_SIGNALING	192	0.433404	1.86868	7.62e-07	4.76e-06	2.81e-06	5019	tags=52%, list=24%, signal=39%
HALLMARK_OXIDATIVE_PHOSPHORYLATION	HALLMARK_OXIDATIVE_PHOSPHORYLATION	182	0.419228	1.77816	4.89e-06	2.05e-05	1.21e-05	5746	tags=46%, list=28%, signal=34%
HALLMARK_KRAS_SIGNALING_DN	HALLMARK_KRAS_SIGNALING_DN	188	0.337422	1.4489	0.00118953	0.00396511	0.00233733	1448	tags=18%, list=7%, signal=17%
HALLMARK_DNA_REPAIR	HALLMARK_DNA_REPAIR	139	0.323407	1.35061	0.0274633	0.0653888	0.038545	5331	tags=41%, list=26%, signal=31%
HALLMARK_COAGULATION	HALLMARK_COAGULATION	136	-0.39386	-1.45876	0.00725353	0.0190882	0.011252	5597	tags=54%, list=27%, signal=39%
HALLMARK_MYOGENESIS	HALLMARK_MYOGENESIS	198	-0.378898	-1.45959	0.0024258	0.00673834	0.00397208	5086	tags=41%, list=25%, signal=31%
HALLMARK_IL2_STAT5_SIGNALING	HALLMARK_IL2_STAT5_SIGNALING	194	-0.389329	-1.49946	0.00160698	0.0050218	0.00296022	5633	tags=48%, list=27%, signal=35%
HALLMARK_TNFA_SIGNALING_VIA_NFKB	HALLMARK_TNFA_SIGNALING_VIA_NFKB	197	-0.393454	-1.51306	0.000913222	0.00326151	0.00192257	4716	tags=44%, list=23%, signal=34%
HALLMARK_PANCREAS_BETA_CELLS	HALLMARK_PANCREAS_BETA_CELLS	40	-0.524895	-1.59638	0.00929009	0.0232252	0.0136907	4852	tags=45%, list=24%, signal=34%
HALLMARK_IL6_JAK_STAT3_SIGNALING	HALLMARK_IL6_JAK_STAT3_SIGNALING	87	-0.460802	-1.60181	0.00240963	0.00673834	0.00397208	2852	tags=32%, list=14%, signal=28%
HALLMARK_INFLAMMATORY_RESPONSE	HALLMARK_INFLAMMATORY_RESPONSE	197	-0.448016	-1.72288	4.91e-06	2.05e-05	1.21e-05	4761	tags=49%, list=23%, signal=38%
HALLMARK_COMPLEMENT	HALLMARK_COMPLEMENT	195	-0.484181	-1.86368	1.41e-07	1.01e-06	5.94e-07	3736	tags=45%, list=18%, signal=37%
HALLMARK_KRAS_SIGNALING_UP	HALLMARK_KRAS_SIGNALING_UP	193	-0.484709	-1.86584	1.19e-07	9.9e-07	5.84e-07	3410	tags=43%, list=17%, signal=36%
HALLMARK_INTERFERON_ALPHA_RESPONSE	HALLMARK_INTERFERON_ALPHA_RESPONSE	92	-0.561427	-1.96663	9e-07	5e-06	2.95e-06	5787	tags=62%, list=28%, signal=45%
HALLMARK_INTERFERON_GAMMA_RESPONSE	HALLMARK_INTERFERON_GAMMA_RESPONSE	196	-0.532179	-2.04755	1e-10	1e-09	5.89e-10	4706	tags=55%, list=23%, signal=42%
HALLMARK_ALLOGRAFT_REJECTION	HALLMARK_ALLOGRAFT_REJECTION	195	-0.615297	-2.36836	1e-10	1e-09	5.89e-10	2949	tags=49%, list=14%, signal=42%

## Sheet: Supplementary Table S3
The copy number of NSD3 and CRISPR genetic knockout score across LUSC cell lines.
LUSC cell lines	NSD3 copy number	NSD3 CRISPR gene score
ACH-000921	0.631764	-0.00838853
ACH-002156	0.681386	0.163348
ACH-000878	0.690262	0.167915
ACH-000390	0.697032	0.0698662
ACH-000442	0.718808	-0.0256838
ACH-000563	0.833089	0.0119624
ACH-000511	0.833393	0.143872
ACH-000665	0.877157	0.0705588
ACH-000975	0.893201	0.0283748
ACH-000858	0.914764	0.0295836
ACH-000176	0.935097	-0.0284145
ACH-000261	0.937108	0.0719417
ACH-000367	1.03234	-0.0401095
ACH-000481	1.0766	0.0323099
ACH-000585	1.16414	-0.0238403
ACH-000843	1.27893	-0.194385
ACH-000700	1.32535	-0.0910681
ACH-000894	1.38683	0.0740073
ACH-000769	1.39213	-0.126241
ACH-000395	1.83821	-0.0626004
ACH-000454	1.989	-0.0442309
ACH-000747	2.03137	-0.161854

## Sheet: Supplementary Table S4
Expression pattern of immunomodulators between non- and amplification of NSD3 in TCGA-LUSC cohort.
Gene Name	mean.amp	mean.nonAmp	FC	p	q
CXCL6	7.34431	6.31011	1.1639	8.15765e-05	0.00987076
HLA-DQB1	10.3065	10.7732	0.956677	0.00184844	0.221812
HLA-DPA1	11.6996	12.0728	0.969089	0.00250834	0.298492
HLA-DPB1	11.1651	11.5311	0.968264	0.00251363	0.298492
TNFSF13	8.9894	9.20816	0.976243	0.0029226	0.341945
HLA-DRA	13.2661	13.6568	0.971392	0.00299329	0.347222
HLA-DMB	9.61911	9.99417	0.962472	0.00305918	0.351806
HLA-DQA1	10.1737	10.6171	0.958229	0.0033225	0.378765
CCL4	7.03458	7.37629	0.953675	0.00356966	0.403372
CD80	4.73111	5.05757	0.93545	0.00402442	0.450736
HLA-DMA	9.83484	10.1444	0.969485	0.00426241	0.473127
HLA-DRB1	11.6339	12.0273	0.967295	0.00477705	0.525476
CCL16	0.359548	0.54963	0.654164	0.00591389	0.644614
CCL24	1.67984	2.06268	0.814398	0.0065019	0.702206
HLA-DOA	8.77444	9.12487	0.961596	0.00687755	0.735898
ICOS	4.96759	5.27236	0.942194	0.00763162	0.808952
TMIGD2	2.37536	2.7255	0.871531	0.00792462	0.832085
TNFSF13B	5.70734	6.0478	0.943704	0.009418	0.979472
CD40LG	3.2019	3.57392	0.895906	0.00991002	1
HLA-B	14.4191	14.6629	0.983371	0.0107058	1
CD40	9.21149	9.46607	0.973106	0.0109734	1
HLA-F	10.2018	10.4513	0.976123	0.012436	1
KLRK1	5.57797	5.88301	0.948149	0.014257	1
HLA-C	13.8581	14.0817	0.984121	0.0142696	1
CD86	7.84229	8.08751	0.96968	0.0144348	1
CCR5	6.90454	7.19463	0.95968	0.0175279	1
MICB	7.0759	7.28435	0.971384	0.0176342	1
HLA-G	6.40201	6.69255	0.956587	0.0189387	1
CCL3	6.90963	7.21068	0.958249	0.0190688	1
HLA-A	14.2119	14.4372	0.984396	0.0198152	1
CXCL16	10.4172	10.5648	0.986031	0.0205521	1
CXCR4	10.2272	10.483	0.975595	0.0247899	1
CCR1	7.42212	7.69109	0.965029	0.0313348	1
CXCL1	9.35076	8.87587	1.0535	0.0320438	1
HLA-DQA2	8.05531	8.37362	0.961986	0.0363362	1
CX3CR1	4.61079	4.90914	0.939225	0.0386751	1
CXCR3	5.43296	5.72717	0.948629	0.0393708	1
CXCR6	6.46916	6.72991	0.961255	0.0449857	1
HLA-DOB	6.64992	6.91925	0.961076	0.0466134	1
TNFRSF9	4.63454	4.88625	0.948486	0.0483266	1
CD28	5.5648	5.82791	0.954853	0.051452	1
IL6	6.9219	7.25763	0.953741	0.051989	1
XCL2	3.56926	3.81836	0.934763	0.0565799	1
RAET1E	3.46214	3.83465	0.902855	0.058977	1
CD70	3.81825	4.03502	0.946278	0.059536	1
XCR1	2.18513	2.415	0.904817	0.0609343	1
CCR10	3.17902	3.31785	0.958159	0.0618141	1
CCL21	8.64741	8.917	0.969766	0.0631608	1
CCL5	9.39162	9.60125	0.978166	0.0652729	1
TNFRSF4	5.89031	6.01862	0.978682	0.0715585	1
TNFSF14	2.80945	2.9885	0.940087	0.0733838	1
CCR4	3.99735	4.27434	0.935196	0.0777386	1
HLA-E	13.0329	13.1497	0.991113	0.0782776	1
CD48	7.82507	8.06171	0.970646	0.0788192	1
CXCL9	9.50277	9.8258	0.967124	0.0808498	1
CCR6	5.42388	5.65002	0.959977	0.0824145	1
TAP1	11.7852	11.929	0.987946	0.0860833	1
KLRC1	2.85926	3.15656	0.905815	0.088023	1
TNFSF9	5.9422	6.14022	0.96775	0.0933173	1
CCL23	2.2645	2.58382	0.876419	0.10347	1
IL2RA	6.37432	6.60173	0.965553	0.109245	1
TAPBP	12.4682	12.5388	0.994374	0.109245	1
TAP2	10.9994	11.1072	0.990289	0.110663	1
CCR2	5.54762	5.7407	0.966366	0.120244	1
CCL1	0.380948	0.572135	0.665837	0.121714	1
NT5E	7.82006	8.13832	0.960893	0.123319	1
CCL15	1.15109	1.49314	0.770924	0.123978	1
CXCL12	8.7254	8.9035	0.979997	0.130381	1
TNFSF15	4.09762	4.24137	0.966108	0.133407	1
B2M	15.2552	15.39	0.991246	0.134816	1
CCL18	9.79524	10.0584	0.973839	0.147659	1
CCR9	0.791648	0.897089	0.882463	0.150414	1
CCL26	4.59839	4.34018	1.05949	0.160464	1
ENTPD1	9.82166	9.92815	0.989274	0.163528	1
TNFRSF14	9.5747	9.68889	0.988214	0.164591	1
CCR8	3.24642	3.38233	0.959815	0.178066	1
CCR7	6.15623	6.31115	0.975453	0.18326	1
CCL17	3.45607	3.66119	0.943976	0.185474	1
CCL20	7.86023	7.50383	1.04749	0.214786	1
IL6R	8.1056	8.20242	0.988196	0.218702	1
TNFRSF18	7.91998	7.73049	1.02451	0.223761	1
CD276	11.6081	11.527	1.00704	0.233	1
CD27	7.24012	7.40409	0.977854	0.248864	1
ULBP1	6.12298	5.95193	1.02874	0.274751	1
CXCL3	5.40798	5.28346	1.02357	0.343613	1
CCL14	5.49975	5.67777	0.968647	0.348839	1
LTA	3.65764	3.7867	0.965916	0.355608	1
CCL25	1.30224	1.49393	0.871683	0.358446	1
HHLA2	3.17977	3.34128	0.95166	0.378302	1
CXCR1	3.67946	3.5482	1.03699	0.411068	1
CXCL2	7.03943	7.18012	0.980406	0.433009	1
CX3CL1	10.748	10.8034	0.994875	0.44129	1
CCL8	5.25392	5.41577	0.970115	0.483628	1
CCL22	6.72827	6.78956	0.990973	0.489822	1
CXCR5	4.42515	4.56771	0.968789	0.497474	1
BTNL2	0.336928	0.324673	1.03775	0.498438	1
CCL13	5.71962	5.92187	0.965848	0.525995	1
ICOSLG	7.82107	7.85282	0.995957	0.607338	1
TNFSF4	6.37109	6.38609	0.997651	0.664425	1
PVR	9.96976	9.98773	0.998201	0.667439	1
TNFRSF8	4.87331	4.8617	1.00239	0.686808	1
TNFRSF17	4.98687	5.01104	0.995175	0.695039	1
CXCL17	9.30547	9.38699	0.991315	0.704016	1
CXCL11	6.20778	6.26179	0.991374	0.738882	1
CCL11	5.44997	5.42425	1.00474	0.768682	1
TNFRSF13B	2.93168	3.04679	0.962222	0.771104	1
CXCL10	8.96065	8.87663	1.00947	0.776982	1
XCL1	5.06248	5.15618	0.981827	0.797842	1
CCR3	2.18299	2.13886	1.02063	0.850197	1
CCL2	9.13969	9.1416	0.999792	0.853473	1
TNFSF18	2.49977	2.3609	1.05882	0.864425	1
CCL7	3.08692	3.14265	0.982268	0.865245	1
CCL19	7.50268	7.35	1.02077	0.874288	1
CCL28	5.43128	5.41765	1.00252	0.893425	1
CXCL5	5.83611	5.85157	0.997358	0.903776	1
TNFRSF13C	4.18831	4.23211	0.989651	0.924524	1
CXCL13	8.71249	8.60067	1.013	0.9405	1
CXCR2	4.91247	4.89229	1.00413	0.958534	1
TNFRSF25	7.20414	7.19832	1.00081	0.978115	1
CXCL14	10.3775	10.314	1.00616	0.991601	1
CCL27	0.576416	0.581633	0.99103	0.995377	1

## Sheet: Supplementary Table S5
The infiltration levels of immune cells in LUSC based on five various algorithms (TIMER, EPIC, MCP-counter, quanTIseq, and TISIDB).
Infiltration of immune cells	TCGA.33.4589.01	TCGA.37.4135.01	TCGA.37.3783.01	TCGA.33.4566.01	TCGA.37.4130.01	TCGA.60.2726.01	TCGA.60.2720.01	TCGA.85.A4QQ.01	TCGA.43.7657.01	TCGA.63.6202.01	TCGA.46.3769.01	TCGA.34.5234.01	TCGA.63.A5MM.01	TCGA.66.2778.01	TCGA.77.8144.01	TCGA.77.7138.01	TCGA.66.2785.01	TCGA.60.2714.01	TCGA.52.7812.01	TCGA.56.8626.01	TCGA.77.8007.01	TCGA.98.8020.01	TCGA.NK.A7XE.01	TCGA.70.6722.01	TCGA.18.3417.01	TCGA.96.8170.01	TCGA.43.6771.01	TCGA.77.8130.01	TCGA.O2.A52Q.01	TCGA.94.A4VJ.01	TCGA.66.2765.01	TCGA.43.2581.01	TCGA.77.A5GB.01	TCGA.90.A59Q.01	TCGA.77.7465.01	TCGA.21.5787.01	TCGA.39.5011.01	TCGA.46.3766.01	TCGA.85.8481.01	TCGA.77.8145.01	TCGA.66.2771.01	TCGA.22.4594.01	TCGA.92.8063.01	TCGA.18.3406.01	TCGA.98.8022.01	TCGA.37.3792.01	TCGA.NC.A5HE.01	TCGA.37.4141.01	TCGA.56.A4BW.01
TIMER_WEB_B_cell	0.102906	0.0758985	0	0	0.0884054	0.120661	0.059801	0.00232746	0.222587	0.118118	0.139341	0.114983	0.038603	0.0943673	0.022497	0.0136259	0.18683	0	0.118052	0.0544515	0.00904738	0	0.0179433	0.0151803	0.0395537	0.0642508	0.00677393	0.010422	0.0488127	0.0253706	0.0746657	0.0641531	0.0749585	0.146266	0.075254	0.0106972	0.0855632	0.306031	0	0.0458397	0.251475	0.332704	0.0110989	0.309757	0.152351	0.0637502	0.173349	0.0668071	0
TIMER_WEB_CD4_Tcell	0	0.0296941	0	0.239929	0	0.220666	0.121322	0.09147	0.0702811	0.190096	0.139509	0.00535881	0.114356	0	0.0870587	0.10237	0.154328	0.221626	0.0858028	0.163894	0.290265	0.18294	0.0377566	0.2306	0.0664233	0.161705	0.0788557	0.101367	0.25228	0.0507559	0.0907843	0.215711	0.174599	0.143268	0.0656642	0.0647173	0.122575	0.137272	0.112037	0.125852	0	0.141931	0.140362	0	0.166192	0	0.0549698	0	0.134757
TIMER_WEB_CD8_Tcell	0.167614	0.0568528	0.213229	0.108624	0.795045	0.0121818	0.167976	0.123917	0.0508301	0.292954	0.197723	0.359376	0.277147	0.0651084	0.0748893	0.076112	0.258479	0.24	0.398199	0.128032	0.0834804	0.0915885	0.103005	0.165474	0.117267	0.0212289	0.151111	0.0384207	0.0530533	0.24564	0.109084	0.161758	0.103341	0.398954	0.387768	0.610351	0.373057	0.395983	0.188785	0.0414289	0.260974	0.243328	0.0762255	0.131284	0.209494	0.480364	0.718522	0.290497	0.10673
TIMER_WEB_Neutrophil	0.0751418	0.0180484	0.302632	0.100558	0.0884857	0.0462814	0.101968	0.0398709	0	0.142331	0.1137	0.0950832	0.233958	0.117216	0.0572583	0.0689821	0.157111	0.0766627	0.12523	0.0878014	0.208312	0.134372	0.0449841	0.186097	0.0945849	0.10813	0.0840827	0.0816573	0.183702	0.131227	0.134302	0.355556	0.0957508	0.249525	0.130472	0.0841534	0.168478	0.131155	0.242958	0.0668816	0.151034	0.12754	0.110583	0.0465804	0.088484	0.485513	0.157503	0.0691925	0.123951
TIMER_WEB_Macrophage	0	0	0.00401017	0	0	0	0	0.0153865	0.0393163	0.128259	0.167071	0.110597	0.0415454	0.0315209	0	0.00543648	0	0.148363	0.0024868	0.0793975	0.209893	0.0208031	0	0.112079	0	0.0803086	0.0100737	0	0.141293	0	0	0.298444	0.0156969	0	0	0.00715956	0.125386	0.163755	0.00554513	0.0263456	0.133628	0.0232017	0	0	0.107043	0.360015	0.0244948	0.056987	0.0536835
TIMER_WEB_Dendritic	0.325174	0.253088	0.353404	0.45423	0.554919	0.315586	0.419894	0.312573	0.414111	0.887852	0.775593	0.554092	0.638655	0.354829	0.248816	0.326674	0.683436	0.569467	0.734135	0.480532	0.905715	0.519094	0.214863	0.685303	0.331198	0.363352	0.4385	0.394414	0.914645	0.515642	0.507344	0.860714	0.534049	0.588003	0.545119	0.534841	0.746871	0.98844	0.56986	0.3695	0.621188	0.566271	0.557885	0.58262	0.546448	1.10644	1.12433	0.381727	0.355295
TISIDB_Activated.CD8.T.cell_norm	0.630127	0.379469	0.65908	0.532406	1	0.37527	0.469737	0.236573	0.0931672	0.560574	0.44785	0.654261	0.488974	0.338208	0.273633	0.231654	0.655143	0.392732	0.547058	0.130959	0.412223	0.308973	0.273621	0.281124	0.292844	0.226243	0.305615	0.155973	0.494626	0.207317	0.31346	0.326805	0.318083	0.589041	0.559799	0.712818	0.624112	0.495411	0.295046	0.192573	0.552669	0.462553	0.162148	0.458778	0.358328	0.602493	0.800723	0.336556	0.280484
TISIDB_Central.memory.CD8.T.cell_norm	0.494061	0.316907	0.679218	0.580892	0.359138	0.165077	0.538045	0.4897	0.462192	0.777777	0.69152	0.680697	0.820267	0.594594	0.375426	0.40222	0.656624	0.67757	0.354273	0.601026	0.816797	0.714241	0.343942	0.75507	0.659975	0.62449	0.735844	0.572762	0.550062	0.584754	0.60721	0.976006	0.571502	0.687162	0.428683	0.47137	0.371813	0.827117	0.847779	0.586283	0.811859	0.453299	0.524007	0.87744	0.453537	0.865688	0.449291	0.326722	0.535603
TISIDB_Effector.memeory.CD8.T.cell_norm	0.656229	0.347155	0.693443	0.602155	0.720693	0.418035	0.597703	0.446423	0.315923	0.791294	0.677339	0.733133	0.803229	0.458481	0.5119	0.493728	0.742475	0.624547	0.701472	0.522385	0.742301	0.633597	0.473736	0.702005	0.478424	0.621022	0.643433	0.550335	0.771044	0.585345	0.569613	0.752301	0.612756	0.805766	0.618748	0.658274	0.746344	0.790065	0.621162	0.506218	0.652627	0.595264	0.468561	0.60701	0.545117	0.774048	0.848859	0.301747	0.594161
TISIDB_Activated.CD4.T.cell_norm	0.713129	0.694073	0.916664	0.826523	0.981594	0.738375	0.646824	0.513634	0.260418	0.718851	0.631923	0.643207	0.729558	0.639422	0.621511	0.55736	0.697472	0.636043	0.902421	0.226189	0.649078	0.547168	0.557524	0.593005	0.666784	0.511916	0.487732	0.405094	0.729431	0.491655	0.645392	0.64883	0.628434	0.707961	0.858807	0.795559	0.697351	0.555609	0.639103	0.39105	0.795903	0.699433	0.453293	0.783992	0.516625	1	0.911743	0.655792	0.566662
TISIDB_Central.memory.CD4.T.cell_norm	0.730172	0.410827	0.764526	0.734395	0.825672	0.711576	0.706202	0.547704	0.338981	0.817197	0.563256	0.78764	0.832572	0.641792	0.516989	0.423663	0.841447	0.798941	0.704312	0.674219	0.773226	0.720527	0.379292	0.649352	0.652248	0.578077	0.648953	0.679156	0.824204	0.614033	0.718754	0.890267	0.773731	0.977207	0.690874	0.741503	0.671231	0.836632	0.753977	0.699436	0.653376	0.760487	0.373203	0.661361	0.844117	0.729323	0.866888	0.51947	0.804023
TISIDB_Effector.memeory.CD4.T.cell_norm	0.41929	0.483325	0.565267	0.525767	0.603538	0.401398	0.382471	0.502501	0.298602	0.49482	0.495601	0.533191	0.693535	0.300655	0.470997	0.51043	0.460149	0.377241	0.591945	0.467466	0.516938	0.455903	0.480391	0.528566	0.507817	0.561936	0.303725	0.560708	0.484384	0.356265	0.649563	0.64675	0.551873	0.642822	0.495914	0.562304	0.524282	0.6788	0.51422	0.569666	0.738427	0.628896	0.523547	0.734045	0.486987	0.794237	0.597821	0.428252	0.491241
TISIDB_T.follicular.helper.cell_norm	0.640096	0.425028	0.689785	0.726097	0.870263	0.342735	0.699609	0.340702	0.316367	0.91565	0.769593	0.86051	0.773064	0.564895	0.339294	0.431754	0.771687	0.748682	0.619801	0.51399	0.75688	0.639501	0.359733	0.659611	0.630973	0.68016	0.699759	0.393059	0.782113	0.394067	0.58334	0.837013	0.638246	0.580322	0.567995	0.710332	0.851048	0.875338	0.510854	0.535579	0.799367	0.699808	0.409988	0.639181	0.618595	0.919666	0.822934	0.481419	0.341516
TISIDB_Gamma.delta.T.cell_norm	0.908132	0.519658	0.762048	0.617613	0.861972	0.344389	0.467595	0.514121	0.503731	0.76068	0.874164	0.948817	0.800973	0.803667	0.596085	0.543607	0.639404	0.572028	0.66317	0.475107	0.904674	0.691575	0.410283	0.559857	0.494489	0.541419	0.722305	0.391207	0.879165	0.577821	0.603105	0.560397	0.61063	0.564147	0.592246	0.537556	0.612746	0.99091	0.604837	0.3632	0.801026	0.435935	0.520884	0.811486	0.504659	1	0.717086	0.53235	0.505915
TISIDB_Type.1.T.helper.cell_norm	0.61054	0.470284	0.761435	0.567884	0.697896	0.395253	0.630397	0.334109	0.414901	0.74928	0.642024	0.804184	0.69202	0.556887	0.339221	0.290987	0.659888	0.54474	0.5946	0.364895	0.644082	0.529898	0.286724	0.641013	0.612741	0.431898	0.471671	0.40869	0.757539	0.461124	0.571659	0.676065	0.488063	0.722705	0.619888	0.684496	0.699425	0.803552	0.570008	0.419196	0.683806	0.516093	0.397667	0.648747	0.502686	0.829812	0.824384	0.409085	0.464711
TISIDB_Type.17.T.helper.cell_norm	0.821267	0.645917	0.673524	0.48672	0.496858	0.373636	0.597408	0.573495	0.432971	0.723166	0.47806	0.690481	0.495265	0.651519	0.275499	0.658379	0.484813	0.448489	0.631605	0.530006	0.816926	0.632458	0.531847	0.638316	0.755551	0.44166	0.728299	0.486044	0.44297	1	0.536387	0.819606	0.424355	0.605344	0.374309	0.402293	0.798968	0.616711	0.68688	0.581965	0.497262	0.511489	0.66672	0.55971	0.818876	0.762885	0.596919	0.388697	0.624439
TISIDB_Type.2.T.helper.cell_norm	0.661313	0.628938	0.890299	0.768137	0.880563	0.347897	0.641709	0.317972	0.37832	0.646248	0.316316	0.628839	0.627597	0.620431	0.575682	0.437535	0.618963	0.365753	0.691916	0.475609	0.435236	0.620904	0.255045	0.538732	0.586536	0.584054	0.453822	0.50422	0.437066	0.330172	0.761163	0.897795	0.510407	0.712637	0.970524	0.792356	0.730796	0.630187	0.428415	0.531539	0.634888	0.720217	0.327384	0.78011	0.569086	0.83754	0.522334	0.592686	0.624403
TISIDB_Regulatory.T.cell_norm	0.681688	0.462335	0.644021	0.652512	0.711447	0.232256	0.573042	0.294975	0.387435	0.794488	0.68205	0.788647	0.761228	0.597366	0.410793	0.488499	0.661254	0.615051	0.538506	0.561069	0.87788	0.603352	0.225192	0.744957	0.570009	0.47953	0.537048	0.467645	0.859988	0.368933	0.672831	0.812891	0.603106	0.648027	0.561585	0.517369	0.838029	0.863862	0.676374	0.394238	0.768616	0.681441	0.510413	0.69231	0.39162	1	0.769566	0.487403	0.41187
TISIDB_Activated.B.cell_norm	0.274261	0.189499	0.281188	0.233222	0.423519	0.271002	0.39648	0.152315	0.122278	0.349654	0.213042	0.370553	0.242186	0.245524	0.134817	0.178026	0.350065	0.293016	0.267151	0.171511	0.290464	0.205864	0.0854887	0.312826	0.241775	0.272962	0.103704	0.171082	0.227193	0.143291	0.317861	0.330199	0.311498	0.362812	0.304657	0.332582	0.307144	0.503887	0.212361	0.166431	0.418372	0.492853	0.160089	0.320739	0.292335	0.267039	0.324525	0.172582	0.165918
TISIDB_Immature.B.cell_norm	0.305259	0.19928	0.276935	0.30269	0.37893	0.217402	0.244374	0.178284	0.155218	0.401847	0.304146	0.362108	0.287519	0.239657	0.126687	0.197505	0.359019	0.324075	0.28983	0.216859	0.373937	0.231062	0.123403	0.34896	0.219617	0.274591	0.20795	0.15329	0.348528	0.172671	0.307418	0.376119	0.33042	0.424494	0.31277	0.322513	0.35216	0.474628	0.308691	0.161922	0.435325	0.413386	0.194591	0.347977	0.280909	0.376661	0.385193	0.309487	0.193495
TISIDB_Memory.B.cell_norm	0.571115	0.154834	0.445732	0.365785	0.621849	0.405287	0.389485	0.585751	0.59112	0.559176	0.355365	0.443204	0.39707	0.3798	0.456587	0.500917	0.394126	0.35503	0.440418	0.472098	0.535296	0.454787	0.559132	0.476599	0.535122	0.419394	0.417595	0.325142	0.560796	0.492164	0.440327	0.628117	0.465521	0.481146	0.62239	0.450214	0.573661	0.555767	0.465323	0.424809	0.44644	0.454557	0.446575	0.427073	0.452396	0.447978	0.432609	0.388806	0.47837
TISIDB_Natural.killer.cell_norm	0.358602	0.312397	0.599956	0.541019	0.628876	0.378505	0.549691	0.120018	0.204506	0.753685	0.823419	0.75755	0.794016	0.426898	0.173389	0.346124	0.620932	0.594471	0.537285	0.524762	0.766203	0.503204	0.382984	0.748176	0.5604	0.517335	0.660963	0.396992	0.650169	0.363732	0.64132	0.803608	0.469606	0.649373	0.616099	0.592219	0.758127	0.819747	0.656637	0.58309	0.699411	0.670959	0.488748	0.585532	0.577415	0.912879	0.87745	0.407242	0.536158
TISIDB_CD56bright.natural.killer.cell_norm	0.841054	0.475881	0.823515	0.682439	0.484656	0.9589	0.8419	0.725182	0.590261	0.478927	0.572198	0.721883	0.749673	0.796949	0.779896	0.574642	0.630656	0.300021	0.466483	0.415663	0.333711	0.693414	0.560351	0.624558	0.703672	0.578582	0.491787	0.607062	0.800689	0.576014	0.783344	0.572856	0.860231	0.42155	0.792001	0.717662	0.559484	0.585147	0.66204	0.712038	0.725935	0.312232	0.504248	0.669943	0.373896	0.648786	0.635311	0.622381	0.717303
TISIDB_CD56dim.natural.killer.cell_norm	0.530593	0.53873	0.68642	0.46433	0.646452	0.578547	0.779742	0.721497	0.894766	0.784426	0.773204	0.70347	0.508987	0.762177	0.455591	0.517925	0.708483	0.795699	0.811602	0.965115	0.379015	0.56583	0.80933	0.449455	0.681509	0.605032	0.865157	0.747538	0.84227	0.457913	0.654269	0.457248	0.666583	0.538804	0.367063	0.537288	0.778255	0.547143	0.759209	0.575471	0.775458	0.874394	0.590911	0.526427	0.69759	0.483439	0.829247	0.342013	0.614365
TISIDB_Myeloid.derived.suppressor.cell_norm	0.692098	0.544299	0.713193	0.693508	0.794251	0.372824	0.640997	0.374277	0.185544	0.83333	0.721509	0.84001	0.800783	0.651709	0.438623	0.446082	0.820205	0.55639	0.623603	0.479962	0.805221	0.644233	0.384146	0.683105	0.569746	0.610267	0.603414	0.365933	0.848629	0.45077	0.70573	0.796296	0.684958	0.81655	0.665837	0.797364	0.84822	0.857161	0.616154	0.492428	0.838829	0.668628	0.539729	0.69563	0.614077	0.954632	0.937169	0.489959	0.502491
TISIDB_Natural.killer.T.cell_norm	0.684873	0.337256	0.674623	0.615435	0.712931	0.479377	0.587292	0.36569	0.328915	0.718462	0.746336	0.647716	0.758282	0.337411	0.358089	0.386738	0.603832	0.593365	0.527224	0.447693	0.701233	0.609203	0.302635	0.673056	0.698508	0.413604	0.590079	0.513837	0.834328	0.384512	0.69063	0.851437	0.658515	0.58709	0.704187	0.632127	0.657305	0.735549	0.672155	0.444311	0.537757	0.368717	0.500915	0.630679	0.440373	1	0.709478	0.323919	0.555502
TISIDB_Activated.dendritic.cell_norm	0.704871	0.577981	0.79185	0.710875	0.699192	0.398793	0.833851	0.427014	0.284354	0.758062	0.617576	0.829271	0.839079	0.88986	0.322547	0.504211	0.791814	0.640292	0.752775	0.435871	0.688277	0.676112	0.479339	0.570653	0.641333	0.685572	0.467019	0.362546	0.807016	0.428766	0.582479	0.771501	0.602829	0.908134	0.589583	0.64994	0.768466	0.765517	0.687212	0.362655	1	0.732629	0.424897	0.681416	0.508557	0.911455	0.733132	0.448482	0.552878
TISIDB_Plasmacytoid.dendritic.cell_norm	0.407341	0.187708	0.186375	0.180648	0.25231	0.378412	0.7967	0.46626	0.34379	0.528687	0.537836	0.709708	0.6866	0.459051	0.357539	0.189344	0.584077	0.379092	0.217751	0.85368	0.414035	0.604873	0.427248	0.427237	0.327071	0.867415	0.717494	0.611793	0.594266	0.677156	0.583438	0.486227	0.580287	0.560591	0.330252	0.404874	0.405001	1	0.720511	0.557345	0.588786	0.57088	0.545178	0.517078	0.725898	0.604367	0.53968	0.446984	0.402846
TISIDB_Immature.dendritic.cell_norm	0.619644	0.588328	0.812266	0.581982	0.460449	0.403355	0.872626	0.526762	0.495071	0.412145	0.558967	0.830182	0.728395	0.967416	0.584985	0.592046	0.614872	0.632717	0.553913	0.655939	0.459825	0.579848	0.498602	0.630158	0.619525	0.836524	0.516517	0.298323	0.721853	0.48227	0.681092	0.749408	0.649269	0.607604	0.349142	0.490122	0.856605	0.845795	0.341489	0.596521	0.857775	0.670703	0.723035	0.769658	0.624119	0.996741	0.520712	0.50725	0.705168
TISIDB_Macrophage_norm	0.693202	0.399325	0.730992	0.651806	0.75463	0.369423	0.64002	0.304564	0.430664	0.79742	0.729562	0.791028	0.688043	0.640923	0.290987	0.291072	0.653794	0.462698	0.556876	0.472392	0.701953	0.537803	0.361807	0.587795	0.607693	0.546972	0.522328	0.398002	0.731912	0.35648	0.578097	0.759134	0.510106	0.653554	0.615414	0.632495	0.740767	0.859661	0.580009	0.442358	0.859511	0.58791	0.389318	0.628773	0.479557	0.971364	0.775053	0.477095	0.480922
TISIDB_Eosinophil_norm	0.244714	0.215047	0.670162	0.171846	0.505228	0.452725	0.463357	0.343715	0.192123	0.493587	0.163875	0.497308	0.597919	0.363571	0.178931	0.226414	0.482187	0.416059	0.329899	0.435628	0.305508	0.352072	0.289864	0.400752	0.279737	0.55643	0.354867	0.326275	0.343943	0.288307	0.40492	0.726557	0.265701	0.39461	0.422081	0.495307	0.406176	0.52771	0.342176	0.211406	0.476746	0.556015	0.193355	0.784376	0.811112	0.756305	0.434532	0.506892	0.361447
TISIDB_Mast.cell_norm	0.287931	0.297607	0.570811	0.435252	0.538484	0.232056	0.546976	0.0982206	0.142953	0.538542	0.347691	0.629204	0.512584	0.53814	0.241245	0.124399	0.546944	0.495007	0.459072	0.459329	0.472212	0.403042	0.0500716	0.473505	0.598825	0.37224	0.221366	0.321336	0.489415	0.172992	0.488759	0.760878	0.310225	0.607924	0.444559	0.531196	0.44496	0.740279	0.589154	0.306004	0.600475	0.426656	0.216126	0.547349	0.437227	0.601093	0.44809	0.411135	0.342997
TISIDB_Monocyte_norm	0.491597	0.309537	0.349667	0.449905	1	0.263191	0.492145	0.353912	0.253211	0.757921	0.573532	0.466229	0.495675	0.509554	0.225853	0.197376	0.427925	0.546021	0.395867	0.389435	0.517389	0.343832	0.254722	0.497863	0.343777	0.344719	0.409662	0.269688	0.533483	0.403403	0.495516	0.572886	0.405863	0.458897	0.35895	0.419209	0.514603	0.628203	0.445947	0.226145	0.582418	0.51144	0.319645	0.378629	0.448877	0.550528	0.569428	0.371377	0.291172
TISIDB_Neutrophil_norm	0.926866	0.273178	0.899701	0.523078	0.446769	0.202819	0.555716	0.466024	0.173845	0.662434	0.507441	0.668444	0.763446	0.829757	0.59439	0.586873	0.661469	0.626928	0.462228	0.445803	0.624547	0.57988	0.325659	0.45841	0.233616	0.740857	0.818405	0.526754	0.512203	0.54355	0.50804	0.70547	0.541115	0.83722	0.260705	0.514151	0.593434	0.499134	0.485989	0.306973	0.883687	0.560666	0.353478	0.677963	0.45882	0.858949	0.346836	0.200304	0.441104
epic_B cell	0.0342106	0.0351403	0.0317717	0.0312653	0.0447603	0.0396026	0.0438835	0.0246906	0.0253156	0.0351826	0.0285231	0.0414438	0.0316472	0.0335886	0.0152692	0.0257662	0.0404638	0.0371714	0.0320039	0.0254134	0.0330702	0.02829	0.0165773	0.0345299	0.0341123	0.038899	0.0130945	0.02639	0.0293979	0.0241291	0.0365303	0.034721	0.0390782	0.0394564	0.0353821	0.0366721	0.038045	0.0481717	0.0305413	0.0290611	0.0461988	0.0493085	0.0263552	0.0411469	0.036877	0.0266398	0.0354524	0.032957	0.0263818
epic_Cancer associated fibroblast	0.0119903	0.0114234	0.0131191	0.0128842	0.0110435	0.0121148	0.0129114	0.0116866	0.0135966	0.0139656	0.0128378	0.0139815	0.0144558	0.0121266	0.0127741	0.0126729	0.0128806	0.0131343	0.0131279	0.0134975	0.0142032	0.0144516	0.0122134	0.0145243	0.0158777	0.0128614	0.0147231	0.0156918	0.012844	0.0140935	0.0138289	0.0141122	0.0148761	0.0136945	0.0124676	0.0132999	0.0127817	0.015038	0.0144555	0.0156211	0.012141	0.0136358	0.0140852	0.0134878	0.0127827	0.0123829	0.0126279	0.0120353	0.0137068
epic_T cell CD4+	0.175304	0.124738	0.164597	0.191062	0.157146	0.159405	0.165871	0.159277	0.147208	0.178801	0.167427	0.166771	0.188898	0.156282	0.177705	0.182033	0.169111	0.17826	0.1548	0.158638	0.181128	0.206211	0.137121	0.189527	0.183273	0.163781	0.19548	0.179043	0.182949	0.166111	0.184954	0.184835	0.178427	0.179082	0.180296	0.158069	0.166533	0.189929	0.192027	0.185823	0.170262	0.169424	0.170711	0.171992	0.159215	0.184579	0.174596	0.122268	0.168961
epic_T cell CD8+	0.116703	0.118251	0.129747	0.111469	0.159746	0.115502	0.0992591	0.0815028	0.077874	0.116371	0.102058	0.123463	0.110788	0.09656	0.0763715	0.0560705	0.139667	0.100411	0.112795	0.0802362	0.103213	0.0854673	0.087766	0.0847206	0.0811986	0.0907649	0.0945398	0.0650973	0.103785	0.0924304	0.0952378	0.0959171	0.0933856	0.122695	0.123657	0.130156	0.127398	0.112839	0.0779174	0.0729328	0.116972	0.108604	0.0814537	0.111658	0.106697	0.115248	0.129605	0.13837	0.101357
epic_Endothelial cell	0.10605	0.103567	0.113263	0.119703	0.10664	0.0917674	0.123308	0.103856	0.110601	0.140537	0.120826	0.125003	0.133576	0.10899	0.112073	0.104982	0.112957	0.119695	0.116239	0.126465	0.126465	0.126901	0.0939374	0.129197	0.123761	0.12571	0.128794	0.121155	0.120726	0.112743	0.127076	0.119698	0.115209	0.109702	0.117029	0.132705	0.114928	0.137885	0.0989166	0.113871	0.111209	0.117133	0.115521	0.117076	0.120753	0.129723	0.113918	0.113815	0.108117
epic_Macrophage	0.00964517	0.00802578	0.00939744	0.00931628	0.00935879	0.00626927	0.00820105	0.00709583	0.00726024	0.0092696	0.00968092	0.0089916	0.00892681	0.00902243	0.00821999	0.00829152	0.00888037	0.0083222	0.00820809	0.00718415	0.00930376	0.00885131	0.00734592	0.00892738	0.00838972	0.00795395	0.00836107	0.00705409	0.00897904	0.00720018	0.00871877	0.00936555	0.00867383	0.0082807	0.00793415	0.00819696	0.00962002	0.00876199	0.00840624	0.00738508	0.00940717	0.00862992	0.00786454	0.00849256	0.00760038	0.0107033	0.00920604	0.00823772	0.00729143
epic_NK cell	1.31736e-10	2.56822e-10	1.86744e-10	2.86256e-11	6.24095e-10	1.43895e-10	2.04807e-09	4.86153e-08	1.73289e-09	1.6155e-10	1.97209e-09	2.26277e-10	1.94875e-10	3.00419e-10	3.96091e-09	1.75533e-11	1.52921e-10	1.35559e-10	6.81856e-09	5.78494e-10	9.20284e-11	1.31538e-08	1.10044e-10	1.3389e-09	2.53685e-11	9.08515e-11	3.51712e-11	6.01796e-10	3.76446e-10	1.31497e-10	3.94407e-10	5.28197e-10	1.77666e-09	8.15522e-11	6.27458e-10	3.00876e-09	7.24008e-10	9.26424e-11	7.45743e-11	8.09282e-10	4.94267e-10	2.88159e-10	8.38774e-11	4.06692e-09	8.21083e-10	3.76061e-10	1.68005e-11	9.3336e-11	4.10867e-09
epic_uncharacterized cell	0.546097	0.598854	0.538105	0.5243	0.511305	0.575339	0.546566	0.611892	0.618144	0.505874	0.558647	0.520346	0.511707	0.58343	0.597588	0.610185	0.516039	0.543006	0.562826	0.588566	0.532617	0.529828	0.645039	0.538574	0.553388	0.56003	0.545007	0.585569	0.541319	0.583293	0.533654	0.541351	0.550351	0.527089	0.523234	0.520901	0.530694	0.487375	0.577736	0.575306	0.533811	0.533264	0.584009	0.536147	0.556075	0.520724	0.524595	0.572317	0.574185
mcp_counter_T cells	5.53799	5.66329	6.77118	5.55557	8.39126	6.71294	6.37193	4.55738	3.77756	6.92996	6.33751	7.20752	6.47094	4.94381	4.69121	4.4785	7.41297	6.18145	6.41191	5.02833	6.58183	5.77936	4.71183	5.83406	4.97749	5.77599	5.64094	4.36507	6.97386	5.14982	6.0436	6.07031	5.92836	7.40019	7.31247	7.14781	6.89248	6.98226	5.23941	5.15526	6.91072	6.87131	5.0601	6.55361	6.30475	6.9964	8.13532	6.15069	5.8682
mcp_counter_CD8 T cells	7.798	9.0051	8.7321	7.1466	11.2376	7.3227	6.7116	4.1787	4.9893	7.8582	7.2895	8.8781	7.1522	6.0834	4.4163	1.9811	10.2158	6.2723	7.1219	5.0642	6.9291	4.7434	5.438	5.0564	5.4455	5.3848	5.657	2.9105	6.7262	6.2934	5.6005	5.7037	5.5997	7.9404	8.5167	8.619	7.2847	7.4797	4.6268	4.0903	8.1027	7.501	4.6935	7.5086	7.0031	7.1469	9.0739	11.7238	6.4861
mcp_counter_Cytotoxic lymphocytes	5.22759	4.96099	6.58897	5.37324	8.21424	5.4814	3.82031	3.46904	3.27156	6.04106	5.29311	5.98773	5.97286	3.7692	3.4464	3.01027	6.41184	5.06603	5.1706	3.37699	5.33514	4.64427	3.52444	4.58914	3.76719	3.46966	3.9751	2.9059	5.52524	3.69577	4.29337	5.18056	5.29857	6.43431	5.99227	6.67596	6.21656	5.54429	4.0712	3.1324	5.86084	4.36444	3.18491	5.36073	5.02063	6.83917	6.94067	4.64089	4.64936
mcp_counter_B lineage	3.65243	4.30392	5.54697	3.9441	6.76101	6.38559	6.83688	3.59169	4.01955	6.07316	4.68951	6.74015	5.18925	4.87266	2.23951	3.63316	6.57528	6.53379	5.22778	4.83381	5.87161	3.8748	2.15282	5.6349	4.8167	6.88131	1.62052	3.4274	5.08368	3.18329	5.3705	6.27776	5.78161	6.15256	5.94618	5.92223	6.12648	8.36397	4.66737	4.26858	7.78586	8.32334	4.30802	6.3958	6.5317	4.19899	5.43351	5.3822	4.70276
mcp_counter_NK cells	1.65601	1.39815	3.02406	2.57144	3.54704	4.31606	1.40322	1.42234	0.561175	3.29555	1.17106	2.21793	2.71865	1.09885	1.42035	1.09269	3.42909	2.48421	2.13116	1.3421	1.77747	2.38698	1.35427	2.22076	1.15824	2.15031	1.47525	1.14071	2.11762	1.33825	1.714	3.23121	2.09919	4.2449	2.9283	4.49879	4.43191	2.25155	1.33295	1.13851	2.80884	2.05826	1.51729	2.3473	2.3295	3.0481	2.84333	1.68439	2.2625
mcp_counter_Monocytic lineage	9.17437	8.77776	9.22396	9.11796	9.66767	7.60021	8.03789	7.10177	6.96306	9.91489	9.99491	9.75066	9.47333	8.63816	7.77154	6.82481	9.76521	8.79807	9.47607	7.8227	9.47549	8.2079	7.72481	8.7032	7.89053	8.77649	8.3249	6.94434	10.3813	7.99107	9.01339	9.99766	8.57946	9.12564	9.11826	8.9808	10.187	9.52037	8.01571	7.14367	9.91384	9.14534	8.74569	9.007	8.56437	11.1757	10.1385	8.73837	8.2481
mcp_counter_Myeloid dendritic cells	5.6465	4.70242	6.13946	3.51528	6.27246	4.70638	6.76232	6.09482	4.45596	7.57662	5.33608	7.48426	6.31676	6.6696	4.82644	4.9947	3.7908	5.35672	5.86474	5.96744	4.79654	5.7276	3.69868	5.81718	4.70782	5.54856	5.16558	4.73494	5.59964	6.03488	7.63604	6.99694	5.2482	4.94306	6.10568	3.94994	6.84714	8.34026	2.91548	2.90098	6.4519	7.04844	3.74418	7.00698	5.84452	4.8337	7.2809	4.87386	5.14446
mcp_counter_Neutrophils	6.22591	5.79381	7.91613	5.14739	5.76859	5.71075	6.04475	5.26619	4.68887	6.52511	6.03409	7.34795	7.10316	8.01709	5.59488	6.37537	7.03541	6.36301	5.55601	6.47709	6.22753	6.12205	5.66705	5.88465	5.04723	7.82921	6.21858	5.39534	5.81665	6.04991	6.27863	7.53133	5.82122	8.31679	5.29083	5.67947	6.83215	6.68983	5.77343	5.18212	8.18031	7.46384	6.64811	7.36069	6.56511	7.89039	5.97774	5.23765	6.56858
mcp_counter_Endothelial cells	5.77249	6.36544	7.04553	6.6629	6.45405	5.6836	7.57762	5.91398	7.10065	8.15127	7.02858	8.15571	8.15433	6.8446	6.56179	6.54634	6.80994	7.51477	6.84966	8.57352	7.46982	7.84508	5.65912	7.97991	7.2437	8.0721	7.495	7.34283	6.82502	6.77662	7.7046	7.80433	6.63337	6.9929	6.88961	8.1308	6.82118	8.91464	6.04076	6.99678	7.34325	7.23389	7.04249	7.56338	7.97964	8.24928	6.89169	7.23546	6.95794
mcp_counter_Fibroblasts	10.2363	11.0268	11.8042	11.1173	10.7493	11.8147	12.8605	10.1989	12.8763	12.8552	11.9399	13.6823	12.9829	11.1398	11.0817	11.0416	11.6904	12.7184	11.5136	13.2464	13.0466	13.1822	11.0801	13.2554	14.3132	12.1182	13.2395	14.6573	11.8982	12.8242	12.5956	12.2674	12.7085	12.4368	11.3558	11.9984	10.8529	14.6593	13.5722	14.4048	11.7772	12.5369	13.026	12.5787	12.6347	12.064	12.5179	11.1714	12.4014
quantiseq_B cell	0.000948557	0.00784937	0.00959508	0.0108165	0.014544	0.0538722	0.0222008	0.00632095	0.00946359	0.0110512	0.015509	0.0234578	0.00760087	0.00964864	0.00967315	0.0100177	0.0130703	0.0123803	0.0115391	0.0115499	0.0205214	0.00699763	0.013835	0.0180032	0.0112325	0.0266122	0.00378076	0.00785266	0.0119834	0.0183292	0.0113607	0	0.0267758	0.0318791	0.0559015	0.0122686	0.0132991	0.0539028	0.0107049	0.0222185	0.0364671	0.0556974	0.0150036	0.0255678	0.0233428	0.000307375	0.024174	0.00593712	0.0181343
quantiseq_Macrophage M1	0.137507	0.0190934	0.0787445	0.114105	0.0349663	0.00720613	0.0772172	0.0264289	0.00063221	0.300252	0.0942503	0.059661	0.207213	0.0545807	0.0436001	0.027276	0.293012	0.153408	0.220804	0.055722	0.242952	0.0961101	0.04102	0.144848	0.131684	0.0425188	0.127605	0.135745	0.17047	0.0850928	0.109613	0.55247	0.101204	0.0494573	0.0869017	0.062422	0.273666	0.0607932	0.142116	0.0311359	0.0839651	0.0630127	0.109932	0.0418672	0.116022	0.344134	0.15321	0.0159748	0.0253587
quantiseq_Macrophage M2	0.0194657	0.0101653	0.0335859	0.0217224	0.0308887	0.0653039	0.0636232	0.0423909	0.021777	0.112268	0.0602637	0.0926625	0.0578555	0.0381266	0.0178125	0.0221624	0.0335052	0.0580589	0.0374604	0.0956916	0.0695177	0.0623079	0.0463839	0.0490096	0.0468506	0.0844482	0.0297219	0.0527337	0.04554	0.0666915	0.062461	0.121917	0.0283406	0.037095	0.0558215	0.033103	0.0950855	0.121532	0.0626976	0.0650018	0.082879	0.0465241	0.0677258	0.046154	0.0697263	0.0827635	0.0527343	0.0133948	0.0746405
quantiseq_Monocyte	0	0	0	0	0	0.00546307	0	0	0	0	0	0	0	0	0	0	0	0	0	0	0	0	0.0151907	0	0	0	0	0	0	0	0	0	0	0	0	0	0	0	0	0	0	0	0	0	0	0	0.0324783	0	0
quantiseq_Neutrophil	0.0997243	0.130994	0.100568	0.134159	0.0948982	0.0085085	0.134093	0.0882673	0.224395	0.113099	0.148314	0.107252	0.120263	0.114767	0.0480687	0.0935402	0.297152	0.0481041	0.0949095	0.10344	0.104813	0.141364	0.0473704	0.151538	0.0664903	0.0871172	0.153047	0.0663521	0.0638796	0.0691018	0.0779996	0.249379	0.0633084	0.137596	0.0580992	0.089759	0.11585	0.0849633	0.0816942	0.078492	0.101735	0.0431598	0.100539	0.0492438	0.201593	0.28984	0.0263632	0.267429	0.0620125
quantiseq_NK cell	0.00140639	0.0109731	0.00586718	0.0059092	0.00478729	0.0417791	0.0164119	0.0253581	0.020365	0.011198	0.00932686	0.0088105	0.0143816	0.0102157	0.0101697	0.0161224	0.0116974	0.0178528	0.0125346	0.0315858	0.0107869	0.025238	0.0426121	0.0122315	0.00953189	0.0244484	0.00804198	0.0132412	0.00835407	0.0329134	0.010364	0.0078945	0.0268019	0.0178556	0.0160367	0.00635214	0.0141722	0.0199289	0.0179025	0.019897	0.00568522	0.0189367	0.0183387	0.00945604	0.019361	0.00829941	0.0254644	0	0.0348677
quantiseq_T cell CD4+ (non.regulatory)	0.0556816	0	0	0.0276713	0	0	0	0	2.84067e-06	0	0	0	0	0	0.0107636	0	0	0	0	0	0	0	0	0	0	0	0.00728195	0	0.00210247	0	0	0	0	0	0	0	0	0	0	0	0	0	0.00131158	0	0	0	0	0	0
quantiseq_T cell CD8+	0.0294189	0.0166606	0.0562823	0.0319148	0.179318	0.0191118	0.017823	0.000317969	0	0.0761313	0.0285352	0.0477332	0.0272952	0.00506014	0.00248675	0	0.0925251	0.0239983	0.0498728	0	0.0309286	0.00607724	0.00459647	0.00516216	0.00757275	0.00190967	0.00838611	0	0.0235767	0.0049599	0.0115771	0	0.00652359	0.055976	0.0497542	0.107631	0.0444932	0.0345616	0.00104377	0	0.0417711	0.0238434	0.00913969	0.0145163	0.0189972	0.0306726	0.153162	0.134346	0.00548132
quantiseq_T cell regulatory (Tregs)	0.0204921	0.0118713	0.0301074	0.0302791	0.0447664	0.0930711	0.0449024	0.00507652	0.00584323	0.0738407	0.0226369	0.0520124	0.0532211	0.0166141	0.00992722	0.0123844	0.0586253	0.115296	0.0425634	0.0361611	0.0691923	0.0236745	0.0075392	0.0545814	0.0316672	0.0411649	0.0218314	0.0191736	0.0653948	0.0269534	0.0451648	0.0683399	0.0470656	0.0820093	0.0579612	0.0491369	0.0616517	0.154632	0.0437926	0.0308016	0.074064	0.129156	0.0385979	0.0741653	0.0481926	0.0504824	0.0490654	0.0354875	0.0329646
quantiseq_Myeloid dendritic cell	0	0	0	0.0100652	0.00251673	0.0221701	0.00927034	0.00534656	0	0	0	0	0	0	0.0237815	0.014552	0	0	0	0	0	0	0.00842314	0	0	0	0	0	0	0.0208474	0	0	0	0.0016895	0.0166307	0.0053438	0	0.00990635	0	0.0215268	0.0017493	0.013167	0	0.00560774	0	0	0.0260002	0	0.0195865
quantiseq_uncharacterized cell	0.635355	0.792393	0.68525	0.613357	0.593315	0.683514	0.614458	0.800493	0.717521	0.30216	0.621164	0.608411	0.512169	0.750987	0.823717	0.803945	0.200413	0.570901	0.530316	0.665849	0.451288	0.638231	0.773029	0.564626	0.69497	0.691781	0.640304	0.704902	0.608699	0.675111	0.67146	1.11022e-16	0.69998	0.586442	0.602893	0.633983	0.381782	0.459779	0.640048	0.730926	0.571684	0.606503	0.639411	0.733422	0.502765	0.193501	0.457348	0.527431	0.726954
[truncated: 442 more columns]

## Sheet: Supplementary Table S6
Expression levels of tumor-infiltration immune cells (TIICs) -related effector genes between non- and amplification of NSD3 in TCGA-LUSC cohort.
Gene Name	mean.amp	mean.nonAmp	FC	p	q
C1QA	10.825	11.2538	0.961896	0.000467759	0.0149683
C1QB	11.0062	11.4637	0.960092	0.000505477	0.0156698
SIGLEC1	7.83478	8.261	0.948406	0.00273673	0.082102
CCL4	7.03458	7.37629	0.953675	0.00356966	0.10352
SLAMF8	8.70536	9.02105	0.965005	0.00464568	0.130079
CD8A	7.50843	7.86583	0.954564	0.00728392	0.196666
MS4A6A	8.88055	9.21901	0.963287	0.00734669	0.196666
CRTAM	4.10249	4.46482	0.918849	0.00837988	0.209497
TBX21	3.97987	4.35441	0.913987	0.00903175	0.216762
IL21R	6.39371	6.71389	0.95231	0.010824	0.248952
PRF1	7.4997	7.81461	0.959703	0.0154483	0.339863
CYBB	9.58051	9.92774	0.965024	0.0158183	0.339863
FGL2	8.45612	8.77948	0.96317	0.0194306	0.388612
GZMB	7.12099	7.42969	0.95845	0.0194804	0.388612
IL7R	7.11526	7.41911	0.959045	0.0354907	0.638832
CXCR3	5.43296	5.72717	0.948629	0.0393708	0.669303
IFNG	2.82364	3.17246	0.890048	0.0435124	0.696198
CTLA4	5.50382	5.7263	0.961148	0.0446117	0.696198
MARCO	7.27582	7.73533	0.940596	0.0452593	0.696198
FLT3LG	6.47845	6.61966	0.978667	0.0539452	0.701288
CCL5	9.39162	9.60125	0.978166	0.0652729	0.783275
GZMA	7.02187	7.20911	0.974028	0.106381	1
NCR1	1.28767	1.46027	0.881801	0.119643	1
SLC15A3	9.11189	9.25276	0.984776	0.149452	1
LILRA2	4.50533	4.70086	0.958405	0.179199	1
SLAMF1	5.11479	5.27172	0.970232	0.185051	1
PRR5L	8.29867	8.3827	0.989976	0.222428	1
MMP8	2.99084	2.83803	1.05384	0.364638	1
CLEC5A	6.50623	6.61345	0.983788	0.406006	1
SPON2	9.01033	9.08117	0.992199	0.507229	1
CD8B	5.99745	6.02761	0.994996	0.611806	1
CXCL10	8.96065	8.87663	1.00947	0.776982	1

## Sheet: Supplementary Table S7
Expression levels of immunomodulators between non- and amplification of NSD3 in CPTAC-LUSC cohort.
Gene Name	mean.amp	mean.nonAmp	FC	p	q
CCR1	-0.650528	-0.367568	1.76982	0.0641064	1
CCR10	-0.506977	0.0304108	-16.671	0.0050255	0.462346
CCR2	-0.798809	-0.491432	1.62547	0.171256	1
CCR4	-0.591577	-0.164089	3.60521	0.06321	1
CCR5	-0.462449	-0.101023	4.57766	0.0436168	1
CCR7	-0.163158	0.277358	-0.588257	0.108127	1
CCR8	0.343142	0.720612	0.476181	0.0517052	1
CX3CR1	-1.32735	-1.0171	1.30503	0.203763	1
CXCR1	-1.87283	-1.52971	1.22431	0.451374	1
CXCR2	-1.58957	-1.45073	1.0957	0.860507	1
CXCR3	-0.390763	0.167498	-2.33293	0.00886769	0.771489
CXCR4	-0.356281	-0.195015	1.82694	0.403878	1
CXCR5	0.149484	0.75828	0.197135	0.0975442	1
CXCR6	-0.575065	-0.216037	2.66188	0.118115	1
XCR1	-0.313835	0.180094	-1.74262	0.141942	1
B2M	-0.697277	-0.365789	1.90623	0.0371921	1
HLA-A	-0.599665	-0.0586585	10.223	0.000685405	0.0699113
HLA-B	-0.745116	-0.2497	2.98405	0.00416977	0.400298
HLA-C	-0.713986	-0.238588	2.99255	0.00455707	0.428365
HLA-DMA	-1.19081	-0.791434	1.50463	0.0473415	1
HLA-DMB	-0.988514	-0.588189	1.68061	0.0363426	1
HLA-DOA	-1.22668	-0.783268	1.56611	0.0494833	1
HLA-DOB	-0.0311884	0.303078	-0.102905	0.135254	1
HLA-DPA1	-1.37125	-0.861668	1.59139	0.0165096	1
HLA-DPB1	-1.33846	-0.856805	1.56215	0.0227143	1
HLA-DQA1	-1.10925	-0.531192	2.08822	0.00366302	0.358976
HLA-DQA2	-1.15903	-0.851986	1.36038	0.27207	1
HLA-DQB1	-1.30008	-0.624149	2.08297	0.00201633	0.201633
HLA-DRA	-1.29277	-0.823743	1.56939	0.0280477	1
HLA-DRB1	-1.40748	-0.840086	1.6754	0.00318037	0.314857
HLA-E	-0.987244	-0.643382	1.53446	0.0413786	1
HLA-F	-0.85456	-0.373597	2.28739	0.0195596	1
HLA-G	-0.533907	-0.374497	1.42566	0.660427	1
TAP1	0.138528	0.470308	0.294547	0.11519	1
TAP2	-0.176051	0.10168	-1.73142	0.117377	1
TAPBP	-0.265295	0.128043	-2.07192	0.00478605	0.445103
CD27	0.172728	0.544258	0.317364	0.181288	1
CD276	0.26624	0.525154	0.506974	0.0271628	1
CD28	-0.239093	0.196197	-1.21864	0.0280477	1
CD40	-0.377851	-0.176815	2.13698	0.0975442	1
CD48	-0.566751	-0.305511	1.85509	0.138567	1
CD70	0.320623	0.611117	0.524651	0.440142	1
CD80	-0.785847	-0.283002	2.77683	0.00421137	0.400298
CD86	-0.714505	-0.321863	2.2199	0.0176755	1
ENTPD1	-0.711847	-0.3385	2.10294	0.0205658	1
ICOS	-0.451574	-0.0800277	5.64273	0.0452782	1
ICOSLG	-0.673326	-0.446225	1.50894	0.312283	1
IL2RA	0.172412	0.749412	0.230062	0.00633185	0.563535
IL6	-1.68754	-0.893398	1.8889	0.0459574	1
IL6R	-0.940177	-0.628786	1.49522	0.125681	1
KLRC1	-0.793963	-0.401295	1.9785	0.153348	1
LTA	-0.00126047	0.329309	-0.0038276	0.0410664	1
MICB	-0.408205	0.0602077	-6.77994	0.0127172	1
NT5E	-0.724491	0.450898	-1.60677	3.16813e-05	0.00326317
PVR	-0.453872	-0.256154	1.77187	0.0843629	1
RAET1E	-0.369467	0.101629	-3.63544	0.211689	1
TNFRSF13C	0.700874	0.711102	0.985618	0.924997	1
TNFRSF14	-0.844979	-0.386694	2.18514	0.00532686	0.484744
TNFRSF17	0.325937	0.690262	0.472194	0.209402	1
TNFRSF18	1.07736	1.1313	0.952317	0.954956	1
TNFRSF25	0.545907	0.480037	1.13722	0.303352	1
TNFRSF4	-0.213012	0.214725	-0.992022	0.00609473	0.548526
TNFRSF8	-0.582447	-0.126543	4.60275	0.0250552	1
TNFRSF9	0.346753	0.70978	0.488537	0.0377672	1
TNFSF13	-1.41292	-0.901409	1.56746	0.00388955	0.377286
TNFSF13B	-0.600316	-0.214654	2.79667	0.0234725	1
TNFSF14	-1.00558	-0.5752	1.74822	0.0377667	1
TNFSF15	-0.600502	-0.481735	1.24654	0.421781	1
TNFSF18	0.402912	0.374682	1.07534	0.615608	1
TNFSF4	0.464607	0.673425	0.689917	0.0962817	1
TNFSF9	-0.34264	-0.101771	3.36678	0.336937	1
ULBP1	0.565174	0.264909	2.13346	0.16544	1
CCL11	-0.100879	0.501286	-0.20124	0.0878061	1
CCL13	-1.04345	-0.234278	4.45389	0.0100769	0.856532
CCL18	-0.5492	-0.04424	12.4141	0.0374782	1
CCL19	0.264488	0.470628	0.561991	0.372822	1
CCL2	-0.754188	-0.550095	1.37101	0.243071	1
CCL20	0.25036	0.541611	0.462252	0.637852	1
CCL21	-0.882228	-0.717952	1.22881	0.321385	1
CCL22	-0.0463372	0.446228	-0.103842	0.086646	1
CCL24	-0.689149	-0.257142	2.68004	0.233084	1
CCL26	1.33919	1.35031	0.991765	0.984978	1
CCL28	-0.343572	0.224298	-1.53176	0.0280477	1
CCL3	-0.415144	-0.201649	2.05874	0.152448	1
CCL4	-0.706742	-0.333263	2.12067	0.0355115	1
CCL5	-0.723853	-0.242406	2.98612	0.032344	1
CCL8	-0.186881	0.0131323	-14.2307	0.245614	1
CX3CL1	-0.676963	-0.195748	3.45834	0.0605813	1
CXCL1	0.319577	0.684874	0.466621	0.225789	1
CXCL10	0.535249	0.873677	0.612639	0.101411	1
CXCL11	0.109947	0.608222	0.180767	0.124138	1
CXCL12	-1.13022	-0.541286	2.08802	0.00110027	0.111127
CXCL13	1.5092	1.32385	1.14001	0.989985	1
CXCL14	1.73594	1.69188	1.02604	0.811501	1
CXCL16	-1.02957	-0.629483	1.63557	0.00989558	0.85102
CXCL2	-1.91729	-1.16135	1.65091	0.0148874	1
CXCL3	-1.49758	-0.765666	1.95591	0.00808514	0.711492
CXCL5	-1.31946	-0.744071	1.77329	0.0799428	1
CXCL6	1.18521	1.47277	0.804751	0.432743	1
CXCL8	-0.0997837	0.129492	-0.770576	0.410984	1
CXCL9	0.662274	0.862951	0.767453	0.526158	1
XCL1	0.613956	0.354972	1.72959	0.209402	1
XCL2	-0.781647	-0.618952	1.26285	0.414565	1

## Sheet: Supplementary Table S8
Expression levels of tumor-infiltration immune cells (TIICs) -related effector genes between non- and amplification of NSD3 in in CPTAC-LUSC cohort.
Gene Name	mean.amp	mean.nonAmp	FC	p	q
SPON2	-0.60864	-0.00996769	61.0612	0.00421137	0.130553
C1QA	-1.22786	-0.684034	1.79503	0.00564467	0.16934
IL7R	-1.33316	-0.687417	1.93938	0.00575431	0.16934
MS4A6A	-0.704542	-0.226823	3.10613	0.00609473	0.170652
FLT3LG	-0.55274	-0.309271	1.78723	0.00615322	0.170652
PRF1	-1.25353	-0.627346	1.99814	0.00854689	0.222219
SLAMF8	-0.284567	0.183166	-1.5536	0.00854689	0.222219
CXCR3	-0.390763	0.167498	-2.33293	0.00886769	0.222219
SLC15A3	-0.958258	-0.525377	1.82394	0.0129436	0.297704
GZMA	-0.590498	0.0526954	-11.2059	0.01568	0.34496
SIGLEC1	-0.97107	-0.443426	2.18992	0.0159524	0.34496
IL21R	0.0674628	0.470486	0.14339	0.0246511	0.493023
C1QB	-1.1414	-0.667926	1.70887	0.0313434	0.595525
CCL5	-0.723853	-0.242406	2.98612	0.032344	0.595525
CRTAM	-1.1213	-0.698986	1.60418	0.0355115	0.603696
CCL4	-0.706742	-0.333263	2.12067	0.0355115	0.603696
TBX21	-1.15005	-0.692608	1.66047	0.0426456	0.639684
NCR1	-1.3152	-0.666117	1.97442	0.0466446	0.653025
CXCL10	0.535249	0.873677	0.612639	0.101411	1
SLAMF1	-0.3556	-0.0297092	11.9693	0.11519	1
CYBB	-0.955558	-0.651703	1.46625	0.121097	1
CTLA4	-0.0525605	0.254589	-0.206452	0.127238	1
CD8A	-0.558609	-0.212246	2.63189	0.139404	1
FGL2	-0.993137	-0.677554	1.46577	0.147123	1
CLEC5A	-0.275693	0.0443508	-6.21619	0.148882	1
MARCO	-2.63478	-2.19375	1.20104	0.148882	1
IFNG	-0.366	0.104992	-3.48597	0.189623	1
LILRA2	-1.40256	-1.05117	1.33429	0.198237	1
PRR5L	-0.294374	-0.05398	5.4534	0.233085	1
GZMB	-0.375309	-0.0883723	4.24691	0.303352	1
CD8B	-0.427598	-0.317537	1.34661	0.626687	1

## Sheet: Supplementary Table S9
Correlation analysis between the expression of NSD3 and a panel of inhibitory immune checkpoints.
row	column	cor(Spearman's)	p
CD274	CTLA4	0.367018	0
PDCD1	CTLA4	0.819497	0
CD274	HAVCR2	0.410491	0
PDCD1	HAVCR2	0.726183	0
CTLA4	HAVCR2	0.750195	0
CD274	TIGIT	0.390275	0
PDCD1	TIGIT	0.862947	0
CTLA4	TIGIT	0.855552	0
HAVCR2	TIGIT	0.73931	0
PDCD1	IDO1	0.591102	0
CTLA4	IDO1	0.58314	0
HAVCR2	IDO1	0.51723	0
TIGIT	IDO1	0.607076	0
CD274	CD80	0.443902	0
PDCD1	CD80	0.678066	0
CTLA4	CD80	0.791203	0
HAVCR2	CD80	0.887618	0
TIGIT	CD80	0.729879	0
IDO1	CD80	0.488292	0
PDCD1	CD86	0.67085	0
CTLA4	CD86	0.729214	0
HAVCR2	CD86	0.920911	0
TIGIT	CD86	0.707182	0
IDO1	CD86	0.519791	0
CD80	CD86	0.864687	0
CD274	LAIR1	0.374717	0
PDCD1	LAIR1	0.709772	0
CTLA4	LAIR1	0.725266	0
HAVCR2	LAIR1	0.953241	0
TIGIT	LAIR1	0.716023	0
IDO1	LAIR1	0.447663	0
CD80	LAIR1	0.852438	0
CD86	LAIR1	0.891719	0
PDCD1	CD200R1	0.60612	0
CTLA4	CD200R1	0.610855	0
HAVCR2	CD200R1	0.676287	0
TIGIT	CD200R1	0.637544	0
IDO1	CD200R1	0.509208	0
CD80	CD200R1	0.618369	0
CD86	CD200R1	0.703991	0
LAIR1	CD200R1	0.651197	0
CTLA4	CD200	0.41184	0
HAVCR2	CD200	0.371321	0
TIGIT	CD200	0.386479	0
CD80	CD200	0.420127	0
CD86	CD200	0.383348	0
LAIR1	CD200	0.378102	0
CD274	BTLA	0.369148	0
PDCD1	BTLA	0.773514	0
CTLA4	BTLA	0.794828	0
HAVCR2	BTLA	0.721419	0
TIGIT	BTLA	0.824673	0
IDO1	BTLA	0.520438	0
CD80	BTLA	0.691055	0
CD86	BTLA	0.69598	0
LAIR1	BTLA	0.716334	0
CD200R1	BTLA	0.674474	0
CD200	BTLA	0.511334	0
PDCD1	ADORA2A	0.640171	0
CTLA4	ADORA2A	0.569588	0
HAVCR2	ADORA2A	0.558691	0
TIGIT	ADORA2A	0.601894	0
IDO1	ADORA2A	0.393622	0
CD80	ADORA2A	0.542431	0
CD86	ADORA2A	0.547388	0
LAIR1	ADORA2A	0.613733	0
CD200R1	ADORA2A	0.483665	0
CD200	ADORA2A	0.390098	0
BTLA	ADORA2A	0.621331	0
PDCD1	KIR3DL1	0.441439	0
CTLA4	KIR3DL1	0.379406	0
HAVCR2	KIR3DL1	0.445106	0
TIGIT	KIR3DL1	0.453063	0
CD80	KIR3DL1	0.385691	0
CD86	KIR3DL1	0.422934	0
LAIR1	KIR3DL1	0.447596	0
CD200R1	KIR3DL1	0.372658	0
BTLA	KIR3DL1	0.403037	0
PDCD1	KLRC1	0.61378	0
CTLA4	KLRC1	0.602814	0
HAVCR2	KLRC1	0.640908	0
TIGIT	KLRC1	0.631611	0
IDO1	KLRC1	0.557775	0
CD80	KLRC1	0.582383	0
CD86	KLRC1	0.59537	0
LAIR1	KLRC1	0.548389	0
CD200R1	KLRC1	0.546629	0
BTLA	KLRC1	0.550698	0
ADORA2A	KLRC1	0.374474	0
KIR3DL1	KLRC1	0.502934	0
CTLA4	CD47	0.361424	0
HAVCR2	CD47	0.4362	0
IDO1	CD47	0.434037	0
CD80	CD47	0.406956	0
CD86	CD47	0.471939	0
LAIR1	CD47	0.380838	0
CD200R1	CD47	0.38044	0
KLRC1	CD47	0.363508	0
PDCD1	KLRD1	0.728721	0
CTLA4	KLRD1	0.692635	0
HAVCR2	KLRD1	0.755727	0
TIGIT	KLRD1	0.742876	0
IDO1	KLRD1	0.627757	0
CD80	KLRD1	0.657718	0
CD86	KLRD1	0.681058	0
LAIR1	KLRD1	0.685731	0
CD200R1	KLRD1	0.58453	0
BTLA	KLRD1	0.653939	0
ADORA2A	KLRD1	0.450061	0
KIR3DL1	KLRD1	0.512354	0
KLRC1	KLRD1	0.773214	0
CD47	KLRD1	0.381163	0
CD274	LAG3	0.381763	0
PDCD1	LAG3	0.821097	0
CTLA4	LAG3	0.773341	0
HAVCR2	LAG3	0.64984	0
TIGIT	LAG3	0.79657	0
IDO1	LAG3	0.63603	0
CD80	LAG3	0.662873	0
CD86	LAG3	0.596134	0
LAIR1	LAG3	0.604207	0
CD200R1	LAG3	0.526938	0
BTLA	LAG3	0.629318	0
ADORA2A	LAG3	0.510481	0
KIR3DL1	LAG3	0.450885	0
KLRC1	LAG3	0.637135	0
KLRD1	LAG3	0.731874	0
ADORA2A	KIR3DL1	0.357119	4.44089e-16
CD274	KLRD1	0.355236	4.44089e-16
CD274	CD86	0.351121	1.11022e-15
IDO1	KIR3DL1	0.347625	2.22045e-15
CD274	KLRC1	0.34554	3.10862e-15
PDCD1	CD47	0.339644	1.02141e-14
CD274	PDCD1	0.332348	3.9968e-14
LGALS3	CD47	0.322643	2.33591e-13
TIGIT	CD47	0.322323	2.47358e-13
IDO1	CEACAM1	0.31959	4.02567e-13
BTLA	CD47	0.318038	5.29354e-13
PDCD1	CD200	0.311521	1.64446e-12
CD47	LAG3	0.301973	8.23475e-12
ADORA2A	CD47	0.297594	1.69049e-11
CD200R1	CD200	0.297572	1.69664e-11
VTCN1	LAG3	-0.293861	3.09184e-11
CD274	CD200	0.286916	9.28735e-11
LGALS3	CEACAM1	0.285558	1.14743e-10
CD200	LAG3	0.283329	1.62011e-10
CD274	CD200R1	0.275274	5.4912e-10
HAVCR2	LGALS3	0.273384	7.27129e-10
CEACAM1	CD47	0.270178	1.16481e-09
CD86	LGALS3	0.267747	1.6584e-09
IDO1	LGALS3	0.267274	1.77557e-09
VTCN1	PDCD1	-0.263938	2.8641e-09
VTCN1	CTLA4	-0.263107	3.22287e-09
CD200R1	CEACAM1	0.262683	3.42233e-09
VTCN1	CD80	-0.260995	4.34304e-09
CD274	IDO1	0.246774	3.02259e-08
VTCN1	KLRC1	-0.241782	5.80963e-08
CD200	KLRD1	0.240167	7.15522e-08
CD274	KIR3DL1	0.239422	7.87306e-08
WHSC1L1	HAVCR2	-0.233863	1.59094e-07
VTCN1	ADORA2A	-0.231746	2.0701e-07
VTCN1	CD274	-0.230495	2.41582e-07
CD200R1	LGALS3	0.227462	3.5004e-07
VTCN1	LGALS3	0.226332	4.01332e-07
LAIR1	LGALS3	0.222083	6.67171e-07
VTCN1	HAVCR2	-0.221696	6.98367e-07
PVR	CD200	-0.219377	9.17302e-07
LGALS3	KLRC1	0.21738	1.15726e-06
VTCN1	KLRD1	-0.21148	2.27062e-06
CTLA4	CEACAM1	0.208068	3.32402e-06
CEACAM1	BTLA	0.207588	3.50549e-06
CD200	KLRC1	0.206134	4.11423e-06
PVR	CD276	0.205391	4.46271e-06
CEACAM1	ADORA2A	0.204531	4.90192e-06
CD200	KIR3DL1	0.203376	5.5569e-06
PVR	BTLA	-0.198027	9.84064e-06
VTCN1	CD86	-0.197992	9.87698e-06
VTCN1	LAIR1	-0.197002	1.09605e-05
VTCN1	TIGIT	-0.195993	1.218e-05
VTCN1	CD200	-0.189542	2.36136e-05
KLRC1	CD276	-0.189519	2.36685e-05
WHSC1L1	CD80	-0.187407	2.92593e-05
TIGIT	CEACAM1	0.186144	3.31758e-05
WHSC1L1	CD86	-0.185568	3.51239e-05
KIR3DL1	CD47	0.184453	3.92032e-05
WHSC1L1	KLRD1	-0.182951	4.54132e-05
CD86	CEACAM1	0.182326	4.82639e-05
CD274	ADORA2A	0.176064	8.77953e-05
LGALS3	KLRD1	0.175858	8.95099e-05
WHSC1L1	LAIR1	-0.175488	9.26732e-05
WHSC1L1	PDCD1	-0.174139	0.000105107
PVR	CEACAM1	0.168305	0.000179209
CD80	CEACAM1	0.166027	0.000219708
BTLA	CD276	-0.163422	0.000276449
WHSC1L1	LGALS3	-0.163265	0.000280249
WHSC1L1	KLRC1	-0.162946	0.000288174
HAVCR2	CEACAM1	0.162207	0.000307326
WHSC1L1	CD47	-0.161055	0.000339582
PDCD1	CEACAM1	0.160821	0.000346522
WHSC1L1	LAG3	-0.160049	0.0003703
LAIR1	CEACAM1	0.156653	0.000494181
CD80	LGALS3	0.156606	0.000496169
PVR	CD200R1	-0.155768	0.000532286
CD276	KLRD1	-0.151784	0.00074001
VTCN1	KIR3DL1	-0.150205	0.00084145
CEACAM1	LAG3	0.15008	0.000849955
WHSC1L1	CTLA4	-0.144084	0.00136818
CD200R1	CD276	-0.143678	0.0014122
VTCN1	CEACAM1	0.140981	0.00173841
WHSC1L1	VTCN1	0.135527	0.00261832
VTCN1	BTLA	-0.134891	0.00274384
CD200	CEACAM1	0.129152	0.00414989
LGALS3	CD276	-0.123048	0.00633352
CD274	CEACAM1	0.121491	0.00703499
LGALS3	BTLA	0.120599	0.0074675
CD200	LGALS3	-0.119786	0.007882
IDO1	CD200	0.117974	0.00888088
CTLA4	LGALS3	0.117283	0.00929052
CEACAM1	KLRC1	0.114455	0.0111477
IDO1	CD276	-0.111607	0.0133431
WHSC1L1	CD200R1	-0.109281	0.01541
KIR3DL1	CD276	-0.106565	0.0181755
PVR	CD47	0.104146	0.0209919
PVR	KLRD1	-0.101662	0.024273
PVR	LGALS3	0.0999824	0.0267348
VTCN1	CD47	-0.0955041	0.0343726
WHSC1L1	PVR	-0.0949833	0.0353712
WHSC1L1	TIGIT	-0.0868488	0.0544585
WHSC1L1	ADORA2A	-0.0867121	0.0548411
TIGIT	CD276	-0.0813445	0.0717242
TIGIT	PVR	-0.0796125	0.0780023
PVR	KLRC1	-0.0787445	0.0813123
VTCN1	IDO1	-0.0782057	0.0834236
CD276	LAG3	-0.0777176	0.0853743
CTLA4	CD276	-0.0759276	0.0928441
PDCD1	CD276	-0.0755932	0.094296
PDCD1	LGALS3	0.0745295	0.0990351
TIGIT	LGALS3	0.0711307	0.115458
ADORA2A	CD276	-0.0693018	0.125139
CEACAM1	KLRD1	0.0690916	0.126291
CD200	CD47	0.0620098	0.170106
LGALS3	LAG3	0.0590447	0.191502
HAVCR2	PVR	-0.0584735	0.195841
PVR	KIR3DL1	-0.0570293	0.207132
WHSC1L1	CD274	-0.0530991	0.240224
LGALS3	KIR3DL1	0.0527693	0.243161
VTCN1	PVR	-0.049733	0.271384
CD86	PVR	-0.0470362	0.29826
CD276	CD47	0.0468478	0.300201
PVR	ADORA2A	-0.0450951	0.318666
WHSC1L1	KIR3DL1	-0.044931	0.320433
CD86	CD276	-0.0448446	0.321366
VTCN1	CD276	0.0379214	0.401783
WHSC1L1	BTLA	-0.0365947	0.418464
CD274	CD47	0.0342002	0.449579
CTLA4	PVR	-0.0333916	0.460375
CD274	PVR	-0.0330148	0.465455
CEACAM1	CD276	-0.03203	0.478877
VTCN1	CD200R1	-0.0283655	0.530619
LAIR1	PVR	-0.0282751	0.53193
CD274	CD276	0.0279878	0.536108
WHSC1L1	IDO1	0.0277746	0.539219
CD274	LGALS3	-0.0250175	0.580247
PDCD1	PVR	-0.0247304	0.584602
LGALS3	ADORA2A	0.0245735	0.586987
HAVCR2	CD276	-0.0238858	0.597499
CD200	CD276	0.023297	0.606566
CEACAM1	KIR3DL1	0.0196298	0.66436
CD80	CD276	0.0181297	0.688614
WHSC1L1	CD276	-0.0161276	0.721485
LAIR1	CD276	-0.015849	0.726101
WHSC1L1	CEACAM1	-0.0121224	0.788746
WHSC1L1	CD200	0.0119811	0.791152
IDO1	PVR	-0.0096546	0.831022
CD80	PVR	-0.0087888	0.845977
PVR	LAG3	0.000166643	0.997061

## Sheet: Supplementary Table S10
Correlation analysis between UPR gene signature and immune cell-related gene markers.
from	to	value	p	group	col	flow
UPR_score	CD8A	-0.197447	1.04596e-05	-	steelblue	0.197447
UPR_score	CD8B	-0.217607	1.12729e-06	-	steelblue	0.217607
UPR_score	CXCL10	-0.00816305	0.85682		#F2F2F2	0.00816305
UPR_score	CXCR3	-0.299464	1.24537e-11	-	steelblue	0.299464
UPR_score	CCL5	-0.128005	0.00449922	-	steelblue	0.128005
UPR_score	GZMA	-0.0890856	0.0485073	-	steelblue	0.0890856
UPR_score	GZMB	-0.0542049	0.230558		#F2F2F2	0.0542049
UPR_score	FLT3LG	-0.36898	2.78117e-17	-	steelblue	0.36898
UPR_score	IFNG	-0.0602131	0.182847		#F2F2F2	0.0602131
UPR_score	PRF1	-0.152899	0.000675373	-	steelblue	0.152899
UPR_score	TBX21	-0.331741	4.45723e-14	-	steelblue	0.331741
UPR_score	C1QB	-0.240185	7.13876e-08	-	steelblue	0.240185
UPR_score	CRTAM	-0.21993	8.59832e-07	-	steelblue	0.21993
UPR_score	IL7R	-0.193147	1.63555e-05	-	steelblue	0.193147
UPR_score	NCR1	-0.209692	2.77488e-06	-	steelblue	0.209692
UPR_score	PRR5L	-0.122635	0.00651327	-	steelblue	0.122635
UPR_score	SPON2	-0.268796	1.42458e-09	-	steelblue	0.268796
UPR_score	C1QA	-0.231453	2.14653e-07	-	steelblue	0.231453
UPR_score	CLEC5A	-0.160617	0.000352647	-	steelblue	0.160617
UPR_score	CYBB	-0.28307	1.68596e-10	-	steelblue	0.28307
UPR_score	LILRA2	-0.314512	9.80898e-13	-	steelblue	0.314512
UPR_score	MARCO	-0.316778	6.60556e-13	-	steelblue	0.316778
UPR_score	MMP8	-0.0655604	0.146897		#F2F2F2	0.0655604
UPR_score	MS4A6A	-0.234731	1.42708e-07	-	steelblue	0.234731
UPR_score	CCL4	-0.109956	0.0147833	-	steelblue	0.109956
UPR_score	CTLA4	-0.224504	5.00021e-07	-	steelblue	0.224504
UPR_score	SLAMF1	-0.24229	5.43916e-08	-	steelblue	0.24229
UPR_score	FGL2	-0.270249	1.15286e-09	-	steelblue	0.270249
UPR_score	IL21R	-0.289766	5.93472e-11	-	steelblue	0.289766
UPR_score	SIGLEC1	-0.387343	5.04368e-19	-	steelblue	0.387343
UPR_score	SLAMF8	-0.230239	2.49309e-07	-	steelblue	0.230239
UPR_score	SLC15A3	-0.364246	7.5076e-17	-	steelblue	0.364246

[truncated: 2 more sheets: Supplementary Table S11, Supplementary Table S12]
